# Supplementary material for: A randomized controlled trial of pharmacist-led therapeutic carbohydrate and energy restriction in type 2 diabetes
Source: Nat Commun. 2021 Sep 10;12:5367. doi: 10.1038/s41467-021-25667-4 (PMC8433183; doi:10.1038/s41467-021-25667-4)
Supplement: Supplementary file 3 — Source Data [file 41467_2021_25667_MOESM3_ESM.csv]

week	weight	height	bmi	waist_circ	bf_perc	sys_bp	dia_bp	ketones	site	treatment	strat	sex	visit	mes	ID
0	134.5909091	167.64	47.89171863	147.955	44.4	127	60	0.1	1	TN	1	0	2	3.99621116151875	845
1	129.5909091	167.64	46.11255988	142.24	43.7	135	65	0.3	1	TN	1	0	3	2.60993401420769	845
2	127.4545455	167.64	45.35237388	132.08	43.3	142	72	0.2	1	TN	1	0	4	1.96148359416495	845
3	126.7272727	167.64	45.09358713	129.54	43.3	129	49	0.2	1	TN	1	0	5	1.5781922528504	845
4	124.4545455	167.64	44.28487864	142.24	43	130	81	0.2	1	TN	1	0	6	1.6070124172363	845
5	121.3636364	167.64	43.18503504	127	43.3	117	59	0.2	1	TN	1	0	7	1.6479400744126	845
6	121.4545455	167.64	43.21738339	127	43.3	134	65	0.5	1	TN	1	0	8	1.33794910129568	845
7	118.1363636	167.64	42.03666892	127	42.7	117	67	0.3	1	TN	1	0	9	0	845
8	114	167.64	40.56481942	123.19	41.2	107	56	0.3	1	TN	1	0	10	0	845
9	114.6363636	167.64	40.79125779	124.46	41.3	123	61	0.1	1	TN	1	0	11	0	845
10	113.5454545	167.64	40.4030777	119.38	44.2	118	73	0.2	1	TN	1	0	12	0	845
11	111.2272727	167.64	39.57819502	118.745	43.8	129	75	0.3	1	TN	1	0	13	0	845
12	111.1363636	167.64	39.54584667	118.745	43.8	124	64	0.2	1	TN	1	0	14	0	845
0	81.27272727	167.64	28.91941672	101.6	32.7	160	94	0.3	1	TN	1	0	2	5.16186340320322	789
1	79.72727273	167.64	28.36949492	102.87	32.1	126	48	0.3	1	TN	1	0	3	2.46964920511372	789
2	78.90909091	167.64	28.07835986	100.33	31.7	127	81	0.6	1	TN	1	0	4	1.22187584710574	789
3	76.27272727	167.64	27.14025797	92.71	30.7	139	84	0.4	1	TN	1	0	5	0.949659959358783	789
4	74.77272727	167.64	26.60651035	97.79	30.1	126	80	0.2	1	TN	1	0	6	0.829072054373168	789
5	74.18181818	167.64	26.39624613	95.885	29.8	117	68	0.4	1	TN	1	0	7	0.539215686287726	789
6	72.63636364	167.64	25.84632434	91.44	29.1	129	57	0.3	1	TN	1	0	8	0.550688360422994	789
7	71.54545455	167.64	25.45814425	91.44	28.6	123	77	0.3	1	TN	1	0	9	0	789
8	70.81818182	167.64	25.19935752	91.44	29.6	128	78	0.3	1	TN	1	0	10	0	789
9	69.22727273	167.64	24.63326156	87.63	28.8	128	80	0.2	1	TN	1	0	11	0	789
10	68	167.64	24.19655895	87.63	26.9	122	77	0.4	1	TN	1	0	12	0	789
11	68.54545455	167.64	24.390649	85.09	27.1	129	75	0.3	1	TN	1	0	13	0	789
12	66.13636364	167.64	23.53341797	83.82	31.2	126	75	0.3	1	TN	1	0	14	0	789
0	122.5454545	167.64	43.60556345	132.588	42.7	145	82	0.1	1	TN	1	0	2	3.49270215231902	364
1	121.2727273	167.64	43.1526867	132.715	42.4	145	82	0.3	1	TN	1	0	3	2.83178176490372	364
2	120.2727273	167.64	42.79685495	130.175	42.3	140	59	0.2	1	TN	1	0	4	2.43319987679602	364
3	118.9090909	167.64	42.31162982	127.635	42.1	139	74	0.1	1	TN	1	0	5	1.61129109333647	364
4	119.0454545	167.64	42.36015232	127.635	42.1	138	78	0.2	1	TN	1	0	6	1.6103277733257	364
5	118.8181818	167.64	42.27928148	128.905	42.9	118	56	0.1	1	TN	1	0	7	1.40152902649292	364
6	117.5454545	167.64	41.8264047	127	41.8	156	64	0.1	1	TN	1	0	8	0.38515625	364
7	116.1363636	167.64	41.32500542	123.19	41.6	131	69	0.2	1	TN	1	0	9	0.03515625	364
8	112.6363636	167.64	40.0795943	121.92	40.9	132	64	0.3	1	TN	1	0	10	0	364
9	113.6363636	167.64	40.43542605	119.38	41.4	139	57	0.1	1	TN	1	0	11	0.0703125	364
10	112.3181818	167.64	39.96637511	123.19	40.8	154	76	0.1	1	TN	1	0	12	0.0703125	364
11	110.7727273	167.64	39.41645333	119.38	40.6	162	77	0.1	1	TN	1	0	13	0.0703125	364
12	110.6363636	167.64	39.3679308	119.38	40.5	139	68	0	1	TN	1	0	14	0.0703125	364
0	95.40909091	162.56	36.10458659	125.73	40.7	130	75	0.2	1	TN	0	0	2	0.441176470588235	122
1	92.5	162.56	35.00373212	119.38	40.1	96	48	0.3	1	TN	0	0	3	0.441176470588235	122
2	93.18181818	162.56	35.26174488	121.92	40.2	111	56	0.4	1	TN	0	0	4	0	122
3	90.77272727	162.56	34.35009977	114.3	39.7	110	54	0.7	1	TN	0	0	5	0	122
4	90.77272727	162.56	34.35009977	114.3	39.6	107	44	0.4	1	TN	0	0	6	0	122
5	89.81818182	162.56	33.9888819	114.3	39.4	107	64	0.2	1	TN	0	0	7	0	122
6	90.18181818	162.56	34.12648871	114.3	39.5	123	54	0.3	1	TN	0	0	8	0	122
7	89.18181818	162.56	33.74806998	114.3	39.2	105	65	0.2	1	TN	0	0	9	0	122
8	88.86363636	162.56	33.62766402	114.3	39.1	115	53	0.5	1	TN	0	0	10	0	122
9	87.09090909	162.56	32.95683083	114.3	30.5	107	44	0.6	1	TN	0	0	11	0	122
10	86.09090909	162.56	32.5784121	111.76	30.2	98	44	0.3	1	TN	0	0	12	0	122
11	85.63636364	162.56	32.40640359	111.76	30	102	46	0.6	1	TN	0	0	13	0	122
12	85.36363636	162.56	32.30319848	111.76	29.9	119	58	0.4	1	TN	0	0	14	0	122
0	100	165.1	36.68646391	113.03	42	127	79	0	1	TN	1	0	2	0	636
1	98	165.1	35.95273463	109.22	41.3	135	77	0.2	1	TN	1	0	3	0	636
2	98.81818182	165.1	36.25289661	106.68	41.4	134	79	0.8	1	TN	1	0	4	0	636
3	96.09090909	165.1	35.25235668	109.22	40.9	140	80	0.7	1	TN	1	0	5	0	636
4	95.18181818	165.1	34.91884337	104.14	40.7	131	75	0.3	1	TN	1	0	6	0	636
5	92.90909091	165.1	34.0850601	104.14	40.1	130	76	0.5	1	TN	1	0	7	0	636
6	90.18181818	165.1	33.08452018	102.87	39.2	129	78	0.4	1	TN	1	0	8	0	636
7	90.36363636	165.1	33.15122284	105.41	39.5	135	74	0.3	1	TN	1	0	9	0	636
8	89.59090909	165.1	32.86773653	99.06	39.3	133	76	0.7	1	TN	1	0	10	0	636
9	88.5	165.1	32.46752056	100.965	31	130	73	0.3	1	TN	1	0	11	0	636
10	88.18181818	165.1	32.3507909	102.87	31	128	67	0.3	1	TN	1	0	12	0	636
11	87.54545455	165.1	32.11733158	99.06	30.8	127	79	0.3	1	TN	1	0	13	0	636
12	87.5	165.1	32.10065592	97.79	30.3	105	68	0.3	1	TN	1	0	14	0	636
0	144.6818182	182.88	43.25950361	148.59	48.1	176	80	0.1	1	TN	0	1	2	1.87647058823529	295
1	141.2727273	182.88	42.24019392	146.05	47.7	165	83	0.3	1	TN	0	1	3	0.938235294117647	295
2	140.0454545	182.88	41.8732424	146.05	47.4	175	83	0.4	1	TN	0	1	4	0.588235294117647	295
3	136.9090909	182.88	40.93547749	142.24	NA	161	80	0.1	1	TN	0	1	5	0.588235294117647	295
4	136.2727273	182.88	40.74520636	142.24	NA	160	79	0.2	1	TN	0	1	6	0.588235294117647	295
5	136.7272727	182.88	40.8811143	140.97	NA	134	75	0.2	1	TN	0	1	7	0.588235294117647	295
6	135.0909091	182.88	40.39184566	139.7	NA	142	76	0.2	1	TN	0	1	8	0.588235294117647	295
7	134.3636364	182.88	40.17439293	138.43	NA	153	76	0.1	1	TN	0	1	9	0.588235294117647	295
8	132.3636364	182.88	39.57639791	137.16	NA	146	75	0.1	1	TN	0	1	10	0.147058823529412	295
9	132.1818182	182.88	39.52203472	138.43	NA	140	69	0	1	TN	0	1	11	0	295
10	131.6363636	182.88	39.35894515	135.89	NA	145	73	0.1	1	TN	0	1	12	0	295
11	131.1818182	182.88	39.22303721	138.43	NA	133	68	0.1	1	TN	0	1	13	0	295
12	131.2727273	182.88	39.2502188	137.16	NA	140	78	0.1	1	TN	0	1	14	0	295
0	107.5454545	165.1	39.45462435	113.03	36.6	133	100	0.1	1	TN	0	0	2	0.588235294117647	173
1	106.8181818	165.1	39.18781371	119.38	36.5	139	105	0.2	1	TN	0	0	3	0	173
2	104.9090909	165.1	38.48743577	111.76	36	142	95	0.2	1	TN	0	0	4	0	173
3	104.2272727	165.1	38.23730078	113.03	35.8	141	89	0.2	1	TN	0	0	5	0	173
4	101.5454545	165.1	37.25343651	111.76	35.1	148	98	0.3	1	TN	0	0	6	0	173
5	99.81818182	165.1	36.61976124	110.49	34.6	132	96	0.3	1	TN	0	0	7	0	173
6	98.90909091	165.1	36.28624794	109.22	34.3	112	73	0.3	1	TN	0	0	8	0	173
7	97.72727273	165.1	35.85268064	107.95	34	121	85	0.2	1	TN	0	0	9	0	173
8	95.27272727	165.1	34.9521947	105.41	33.3	129	82	0.2	1	TN	0	0	10	0	173
9	94.72727273	165.1	34.75208672	104.14	33.1	127	88	0.3	1	TN	0	0	11	0	173
10	94	165.1	34.48527607	102.87	32.8	130	87	0.4	1	TN	0	0	12	0	173
11	94	165.1	34.48527607	102.87	32.8	130	87	0.4	1	TN	0	0	13	0	173
12	91.59090909	165.1	33.6014658	101.6	32.1	127	88	0.3	1	TN	0	0	14	0	173
0	93.40909091	175.26	30.4104979	107.95	32.7	159	93	0.1	1	TN	1	1	2	1.97939029625668	869
1	91.68181818	175.26	29.84816265	105.41	28.7	148	81	1.4	1	TN	1	1	3	0.806381055153208	869
2	90.5	175.26	29.46340696	105.41	28.2	134	85	0.7	1	TN	1	1	4	0.588235294117647	869
3	88	175.26	28.64950069	97.79	27.3	126	71	1.5	1	TN	1	1	5	0.294117647058824	869
4	85.81818182	175.26	27.93918249	97.79	26.3	125	78	0.6	1	TN	1	1	6	0.294117647058824	869
5	84	175.26	27.34725066	96.52	25.5	105	71	0.5	1	TN	1	1	7	0.294117647058824	869
6	82.77272727	175.26	26.94769667	95.25	25	119	71	0.6	1	TN	1	1	8	0.294117647058824	869
7	80.77272727	175.26	26.29657166	93.98	24.1	115	71	0.2	1	TN	1	1	9	0.294117647058824	869
8	80.45454545	175.26	26.19298359	91.44	24	120	77	0.4	1	TN	1	1	10	0	869
9	79.45454545	175.26	25.86742108	91.44	23.5	124	68	0.2	1	TN	1	1	11	0	869
10	78.18181818	175.26	25.4530688	90.17	22.8	124	73	0.2	1	TN	1	1	12	0	869
11	78.18181818	175.26	25.4530688	90.17	22.8	129	73	0.2	1	TN	1	1	13	0	869
12	77.81818182	175.26	25.33468243	88.9	22.8	121	71	0.1	1	TN	1	1	14	0	869
0	120.1363636	182.88	35.92047377	120.65	39.4	164	75	1	1	TN	1	1	2	2.55076116731189	366
1	117.8636364	182.88	35.24093399	118.11	38.9	142	66	0.5	1	TN	1	1	3	0.906399582488441	366
2	115.7272727	182.88	34.60216656	115.57	38.5	146	62	0.5	1	TN	1	1	4	0.363083961050863	366
3	113.5454545	182.88	33.94980835	114.3	38	144	61	0.8	1	TN	1	1	5	0.147058823529412	366
4	110.8181818	182.88	33.1343606	111.76	37.4	133	61	0.4	1	TN	1	1	6	0.147058823529412	366
5	108.0909091	182.88	32.31891284	111.76	31.2	144	63	0.4	1	TN	1	1	7	0	366
6	104.7272727	182.88	31.31319393	109.22	30.2	122	63	0.6	1	TN	1	1	8	0	366
7	103.1363636	182.88	30.83751607	105.41	29.7	134	68	0.7	1	TN	1	1	9	0	366
8	99.90909091	182.88	29.87256957	105.41	38.1	122	67	0.4	1	TN	1	1	10	0	366
9	98.36363636	182.88	29.4104825	105.41	37.6	124	69	0.3	1	TN	1	1	11	0	366
10	96.18181818	182.88	28.75812429	105.41	37.1	124	70	0.3	1	TN	1	1	12	0	366
11	96.81818182	182.88	28.94839544	104.14	37.3	126	65	0.1	1	TN	1	1	13	0	366
12	95	182.88	28.4047636	104.14	36.8	122	64	0.2	1	TN	1	1	14	0	366
0	74.54545455	157.48	30.05871115	95.25	42.5	142	81	0.1	2	TN	0	0	2	0.294117647058824	681
1	72.72727273	157.48	29.32557185	93.98	41.77	124	76	0.4	2	TN	0	0	3	0.294117647058824	681
2	72.63636364	157.48	29.28891488	91.44	40.93	127	80	0.3	2	TN	0	0	4	0.294117647058824	681
3	71.72727273	157.48	28.92234524	91.44	40.54	122	78	0.7	2	TN	0	0	5	0.294117647058824	681
4	70.81818182	157.48	28.55577559	91.44	40.14	121	74	0.4	2	TN	0	0	6	0.294117647058824	681
5	70.09090909	157.48	28.26251987	91.44	39.42	119	72	0.3	2	TN	0	0	7	0.294117647058824	681
6	68.63636364	157.48	27.67600843	90.17	39.15	129	80	1	2	TN	0	0	8	0.294117647058824	681
7	67.36363636	157.48	27.16281092	83.82	38.53	123	69	0.7	2	TN	0	0	9	0.294117647058824	681
8	66.45454545	157.48	26.79624127	83.185	38.68	113	72	0.2	2	TN	0	0	10	0.294117647058824	681
9	66	157.48	26.61295645	83.185	38.05	131	79	0.8	2	TN	0	0	11	0.294117647058824	681
10	64.09090909	157.48	25.84316019	80.01	32.2	113	68	0.3	2	TN	0	0	12	0.294117647058824	681
11	63.81818182	157.48	25.7331893	80.01	32.15	110	73	1	2	TN	0	0	13	0.294117647058824	681
12	63	157.48	25.40327661	79.375	31.65	102	66	0.8	2	TN	0	0	14	0.294117647058824	681
0	157.0454545	187.96	44.45232676	130.81	41.92	179	106	0.1	2	TN	0	1	2	1.73897058823529	556
1	152.7272727	187.96	43.2300486	130.81	41.15	170	99	0.2	2	TN	0	1	3	1.73897058823529	556
2	150.6818182	187.96	42.65107475	128.27	40.77	163	99	0.6	2	TN	0	1	4	1.73897058823529	556
3	148.1818182	187.96	41.94344002	128.27	40.29	151	95	0.9	2	TN	0	1	5	1.73897058823529	556
4	147.0909091	187.96	41.63465396	128.27	40.07	140	87	0.4	2	TN	0	1	6	1.73897058823529	556
5	145.2727273	187.96	41.12001053	127.635	39.71	137	86	0.3	2	TN	0	1	7	1.73897058823529	556
6	145.1818182	187.96	41.09427836	127.635	39.69	128	83	0.8	2	TN	0	1	8	1.73897058823529	556
7	142.4545455	187.96	40.32231321	124.46	39.12	141	88	0.5	2	TN	0	1	9	1.73897058823529	556
8	142	187.96	40.19365234	124.46	39.03	134	81	0.6	2	TN	0	1	10	1.73897058823529	556
9	139.4545455	187.96	39.47315154	123.825	38.48	124	83	0.5	2	TN	0	1	11	1.73897058823529	556
10	138.8181818	187.96	39.29302632	123.825	38.34	132	83	0.3	2	TN	0	1	12	1.73897058823529	556
11	138.8181818	187.96	39.29302632	123.825	38.34	132	83	0.3	2	TN	0	1	13	1.73897058823529	556
12	136.5454545	187.96	38.64972202	121.92	37.82	129	81	0.9	2	TN	0	1	14	1.73897058823529	556
0	93.09090909	167.005	33.37707879	109.22	46.06	141	88	0.1	2	TN	0	0	2	1.17647058823529	695
1	91.09090909	167.005	32.65999311	106.045	45.72	116	72	0.5	2	TN	0	0	3	1.17647058823529	695
2	89.18181818	167.005	31.97550224	104.14	44.98	115	58	0.8	2	TN	0	0	4	1.17647058823529	695
3	89.72727273	167.005	32.17107106	102.87	45.34	121	77	0.4	2	TN	0	0	5	0.588235294117647	695
4	87.54545455	167.005	31.38879578	102.87	45.5	129	82	0.7	2	TN	0	0	6	0.588235294117647	695
5	87	167.005	31.19322695	99.06	45.53	117	59	0.6	2	TN	0	0	7	0.588235294117647	695
6	85.36363636	167.005	30.60652049	97.79	43.43	126	72	0.4	2	TN	0	0	8	0.588235294117647	695
7	84.72727273	167.005	30.37835687	97.79	44.03	113	72	0.7	2	TN	0	0	9	0.588235294117647	695
8	83.63636364	167.005	29.98721923	97.79	45.07	119	62	0.2	2	TN	0	0	10	0.588235294117647	695
9	83.54545455	167.005	29.95462442	97.79	43.64	104	65	0.4	2	TN	0	0	11	0.588235294117647	695
10	82.72727273	167.005	29.66127119	96.52	43.37	104	55	0.2	2	TN	0	0	12	0.588235294117647	695
11	81.36363636	167.005	29.17234914	95.885	42.11	119	63	0.3	2	TN	0	0	13	0.588235294117647	695
12	81.36363636	167.005	29.17234914	95.25	42.31	143	69	0.4	2	TN	0	0	14	0.588235294117647	695
0	94.18181818	160.02	36.78057701	120.015	44.76	135	83	0.2	2	TN	1	0	2	2.94855780155022	445
1	90.54545455	160.02	35.36047751	115.57	44.4	139	95	0.1	2	TN	1	0	3	2.22684857065658	445
2	89.27272727	160.02	34.86344268	115.57	43.63	123	76	0.4	2	TN	1	0	4	1.97436204629549	445
3	87.45454545	160.02	34.15339293	111.76	43.68	121	78	0.4	2	TN	1	0	5	2.00929436232469	445
4	85.90909091	160.02	33.54985065	111.125	42.79	117	82	0.4	2	TN	1	0	6	1.16713352006546	445
5	84.54545455	160.02	33.01731334	105.41	42.55	112	73	0.3	2	TN	1	0	7	1.18121442120468	445
6	83	160.02	32.41377105	105.41	41.83	116	83	0.9	2	TN	1	0	8	1.19773210489015	445
7	82.09090909	160.02	32.05874618	104.775	42.12	102	69	0.3	2	TN	1	0	9	1.20773890952741	445
8	80.90909091	160.02	31.59721384	104.775	41.49	121	72	0.1	2	TN	1	0	10	0.294117647058824	445
9	80.63636364	160.02	31.49070638	104.775	41.6	102	72	0.4	2	TN	1	0	11	0.294117647058824	445
10	79.63636364	160.02	31.10017902	104.775	40.83	126	76	0.2	2	TN	1	0	12	0.294117647058824	445
11	80.81818182	160.02	31.56171135	104.775	42.46	99	74	0.1	2	TN	1	0	13	0.294117647058824	445
12	79.45454545	160.02	31.02917404	104.14	41.16	128	86	0.1	2	TN	1	0	14	0.294117647058824	445
0	89.09090909	147.32	41.04969836	132.08	50.74	161	86	0.2	2	TN	0	0	2	2.04595588235294	836
1	86.18181818	147.32	39.70930004	131.445	50.63	162	85	0.6	2	TN	0	0	3	2.04595588235294	836
2	84.36363636	147.32	38.8715511	130.81	50.16	162	85	0.8	2	TN	0	0	4	2.04595588235294	836
3	83.90909091	147.32	38.66211386	129.54	50.04	130	81	0.5	2	TN	0	0	5	2.04595588235294	836
4	83.27272727	147.32	38.36890173	129.54	49.86	130	84	0.4	2	TN	0	0	6	2.04595588235294	836
5	82.09090909	147.32	37.82436491	128.27	49.54	125	75	0.5	2	TN	0	0	7	2.04595588235294	836
6	81.72727273	147.32	37.65681513	126.365	49.44	126	68	0.4	2	TN	0	0	8	1.02297794117647	836
7	81.72727273	147.32	37.65681513	126.365	49.44	126	68	0.4	2	TN	0	0	9	1.02297794117647	836
8	81.45454545	147.32	37.53115278	126.365	47.36	134	68	0.2	2	TN	0	0	10	1.76470588235294	836
9	80.81818182	147.32	37.23794065	124.46	48.78	133	68	0.6	2	TN	0	0	11	1.76470588235294	836
10	80.81818182	147.32	37.23794065	124.46	48.78	133	68	0.6	2	TN	0	0	12	0.882352941176471	836
11	83.54545455	147.32	38.49456407	124.46	47.74	133	78	0.1	2	TN	0	0	13	1.76470588235294	836
12	NA	NA	NA	NA	NA	NA	NA	NA	2	TN	0	0	NA	NA	836
0	105.8181818	177.8	33.47316527	115.57	34.65	146	69	0.2	2	TN	0	1	2	0.588235294117647	989
1	101.9090909	177.8	32.23661364	113.03	36.84	135	70	0.6	2	TN	0	1	3	0.588235294117647	989
2	99.63636364	177.8	31.51768827	109.22	34.93	131	69	1.2	2	TN	0	1	4	0.588235294117647	989
3	98.72727273	177.8	31.23011812	112.395	35.68	137	66	1.1	2	TN	0	1	5	0.588235294117647	989
4	96.36363636	177.8	30.48243573	111.125	34.77	129	64	1.1	2	TN	0	1	6	0.588235294117647	989
5	95.54545455	177.8	30.2236226	109.22	33.36	129	58	0.3	2	TN	0	1	7	0.588235294117647	989
6	93.18181818	177.8	29.47594021	108.585	31.31	139	64	0.9	2	TN	0	1	8	0.588235294117647	989
7	91.36363636	177.8	28.90079992	106.045	NA	130	59	1.1	2	TN	0	1	9	0.588235294117647	989
8	91.36363636	177.8	28.90079992	106.045	32.7	130	61	0.9	2	TN	0	1	10	0.588235294117647	989
9	89.90909091	177.8	28.44068768	104.775	24.78	116	51	0.2	2	TN	0	1	11	0.588235294117647	989
10	89	177.8	28.15311753	104.14	27.3	129	64	0.7	2	TN	0	1	12	0.588235294117647	989
11	88.54545455	177.8	28.00933246	103.505	31.42	117	60	7	2	TN	0	1	13	0.588235294117647	989
12	86.63636364	177.8	27.40543515	95.885	28.34	116	58	1.1	2	TN	0	1	14	0.588235294117647	989
0	89.81818182	170.18	31.01324577	118.745	44.54	133	73	0.2	2	TN	0	0	2	2.32647058823529	820
1	88.09090909	170.18	30.4168372	116.205	43.99	126	77	0.5	2	TN	0	0	3	2.32647058823529	820
2	85.63636364	170.18	29.56930923	114.3	43.18	104	76	0.7	2	TN	0	0	4	2.32647058823529	820
3	84.36363636	170.18	29.12985028	113.665	42.73	137	63	0.7	2	TN	0	0	5	2.32647058823529	820
4	82.81818182	170.18	28.59622155	111.76	42.18	148	82	0.9	2	TN	0	0	6	2.32647058823529	820
5	82.54545455	170.18	28.50205178	111.125	42.08	105	72	0.4	2	TN	0	0	7	2.32647058823529	820
6	81.27272727	170.18	28.06259283	109.22	41.6	144	108	1.1	2	TN	0	0	8	2.32647058823529	820
7	81.63636364	170.18	28.18815253	106.68	41.74	134	112	1.1	2	TN	0	0	9	2.32647058823529	820
8	80	170.18	27.62313388	106.045	41.11	114	64	0.5	2	TN	0	0	10	2.32647058823529	820
9	80	170.18	27.62313388	106.045	41.11	114	64	0.5	2	TN	0	0	11	2.32647058823529	820
10	77.90909091	170.18	26.90116561	106.045	40.27	115	73	0.3	2	TN	0	0	12	2.32647058823529	820
11	77.90909091	170.18	26.90116561	106.045	40.27	115	60	0.6	2	TN	0	0	13	2.32647058823529	820
12	77.54545455	170.18	26.77560591	105.41	40.12	115	68	0.1	2	TN	0	0	14	2.91470588235294	820
0	82.27272727	162.56	31.1335406	110.49	43.93	136	77	0.3	3	TN	0	0	2	0.588235294117647	707
1	78.54545455	162.56	29.72307081	108.585	43.23	127	71	0.5	3	TN	0	0	3	0.294117647058824	707
2	77.45454545	162.56	29.31025038	107.315	42.63	117	72	0.3	3	TN	0	0	4	0.294117647058824	707
3	76.72727273	162.56	29.03503676	104.775	42.15	121	66	0.3	3	TN	0	0	5	0.294117647058824	707
4	75.72727273	162.56	28.65661804	104.14	41.97	109	73	0.3	3	TN	0	0	6	0.147058823529412	707
5	75.18181818	162.56	28.45020782	102.87	41.75	115	69	0.3	3	TN	0	0	7	0.147058823529412	707
6	74.63636364	162.56	28.24379761	102.87	41.5	120	73	0.3	3	TN	0	0	8	0	707
7	73.54545455	162.56	27.83097718	102.235	40.48	111	68	0.1	3	TN	0	0	9	0	707
8	73.54545455	162.56	27.83097718	102.87	40.88	103	65	0.2	3	TN	0	0	10	0	707
9	73.81818182	162.56	27.93418229	101.6	40.89	114	72	0.1	3	TN	0	0	11	0	707
10	73.54545455	162.56	27.83097718	101.6	40.48	116	72	0.2	3	TN	0	0	12	0	707
11	72.54545455	162.56	27.45255846	101.6	40.46	105	65	0.2	3	TN	0	0	13	0	707
12	72.72727273	162.56	27.52136186	99.06	40.14	115	64	0.1	3	TN	0	0	14	0	707
0	126.5909091	171.45	43.06530624	127	NA	142	93	NA	3	TN	1	1	2	3.62438725490196	100
1	122.7272727	171.45	41.75092524	127	40.34	135	89	0.5	3	TN	1	1	3	3.34313725490196	100
2	121.5909091	171.45	41.36434261	124.46	40.07	132	88	0.7	3	TN	1	1	4	3.34313725490196	100
3	119.7727273	171.45	40.74581039	124.46	39.63	140	89	0.2	3	TN	1	1	5	3.02647058823529	100
4	117.9545455	171.45	40.12727817	124.46	39.17	120	83	0.6	3	TN	1	1	6	3.02647058823529	100
5	116.1363636	171.45	39.50874592	119.38	38.7	122	84	0.4	3	TN	1	1	7	3.02647058823529	100
6	114.0909091	171.45	38.81289718	114.3	38.16	130	88	0.7	3	TN	1	1	8	2.32647058823529	100
7	114.0909091	171.45	38.81289718	114.3	38.16	130	88	0.7	3	TN	1	1	9	2.32647058823529	100
8	111.5909091	171.45	37.96241537	114.3	37.46	121	83	0.6	3	TN	1	1	10	2.32647058823529	100
9	110	171.45	37.42119967	109.22	30.8	118	82	0.2	3	TN	1	1	11	2.03235294117647	100
10	108.1818182	171.45	36.80266745	109.22	30.1	132	86	0.6	3	TN	1	1	12	2.03235294117647	100
11	106.7272727	171.45	36.30784165	106.68	30	124	81	0.4	3	TN	1	1	13	2.03235294117647	100
12	104.5454545	171.45	35.56560298	105.41	28.6	118	85	0.9	3	TN	1	1	14	2.03235294117647	100
0	86.72727273	157.48	34.97074443	112.776	44.69	124	70	0.3	3	TN	0	0	2	0.588235294117647	269
1	85	157.48	34.2742621	111.76	45.4	120	62	1.3	3	TN	0	0	3	0.588235294117647	269
2	72.13636364	157.48	29.08730158	111.125	46.26	103	67	4	3	TN	0	0	4	0.294117647058824	269
3	83.81818182	157.48	33.79772156	107.315	NA	129	59	0.3	3	TN	0	0	5	0.294117647058824	269
4	82.63636364	157.48	33.32118101	106.68	45.15	129	68	0.2	3	TN	0	0	6	0	269
5	81.81818182	157.48	32.99126833	114.3	43.85	112	62	0.6	3	TN	0	0	7	0	269
6	81.18181818	157.48	32.73466957	114.3	46.9	111	66	0.3	3	TN	0	0	8	0	269
7	82	157.48	33.06458226	111.76	46.15	128	73	0.7	3	TN	0	0	9	0	269
8	80.63636364	157.48	32.51472779	106.68	45.53	115	73	0.2	3	TN	0	0	10	0	269
9	80.27272727	157.48	32.36809993	104.14	43.36	107	60	0.2	3	TN	0	0	11	0	269
10	79.81818182	157.48	32.1848151	107.95	43.51	118	64	0.2	3	TN	0	0	12	0	269
11	79.81818182	157.48	32.1848151	106.68	NA	103	64	0.3	3	TN	0	0	13	0	269
12	80	157.48	32.25812903	106.045	44.06	110	58	0.3	3	TN	0	0	14	0	269
0	68.63636364	152.4	29.55182678	86.36	37.44	153	87	0.1	3	TN	0	0	2	1.31709558823529	806
1	66.09090909	152.4	28.45586499	83.82	39.33	160	89	0.6	3	TN	0	0	3	1.17647058823529	806
2	64	152.4	27.55561067	82.55	34.68	141	82	0.3	3	TN	0	0	4	0.588235294117647	806
3	62.72727273	152.4	27.00762977	80.645	32.68	143	82	0.2	3	TN	0	0	5	0	806
4	63.18181818	152.4	27.20333723	80.01	32.57	155	81	0.2	3	TN	0	0	6	0	806
5	62.45454545	152.4	26.89020529	78.74	31.94	149	82	0.3	3	TN	0	0	7	0	806
6	62.45454545	152.4	26.89020529	78.74	31.94	149	82	0.3	3	TN	0	0	8	0	806
7	62.45454545	152.4	26.89020529	78.74	31.94	149	82	0.3	3	TN	0	0	9	0	806
8	62.45454545	152.4	26.89020529	78.74	31.94	149	82	0.3	3	TN	0	0	10	0	806
9	59.27272727	152.4	25.52025306	79.375	30.9	159	84	0.4	3	TN	0	0	11	0	806
10	58.72727273	152.4	25.28540411	79.375	29.91	142	51	0.2	3	TN	0	0	12	0	806
11	58	152.4	24.97227217	76.2	NA	140	77	0.2	3	TN	0	0	13	0	806
12	57.63636364	152.4	24.8157062	74.93	NA	134	77	0.3	3	TN	0	0	14	0	806
0	74.18181818	157.48	29.91208328	96.52	42.65	164	83	0.1	3	TN	0	0	2	1.87647058823529	738
1	72.54545455	157.48	29.25225792	100.965	42.01	137	110	0.4	3	TN	0	0	3	0.938235294117647	738
2	71.72727273	157.48	28.92234523	99.06	41.88	142	94	0.3	3	TN	0	0	4	0.938235294117647	738
3	74.45454545	157.48	30.02205418	99.06	42.35	167	105	0.2	3	TN	0	0	5	0.938235294117647	738
4	70.27272727	157.48	28.3358338	96.52	38	146	95	0.3	3	TN	0	0	6	0.938235294117647	738
5	68.90909091	157.48	27.78597933	99.06	36.8	130	83	0.7	3	TN	0	0	7	0.938235294117647	738
6	68.81818182	157.48	27.74932236	95.25	36.3	135	95	0.3	3	TN	0	0	8	0.938235294117647	738
7	68.90909091	157.48	27.78597933	96.52	36.2	117	83	0.2	3	TN	0	0	9	0.938235294117647	738
8	69.18181818	157.48	27.89595022	96.52	37.1	137	93	0.1	3	TN	0	0	10	0.938235294117647	738
9	NA	NA	NA	NA	NA	NA	NA	NA	3	TN	0	0	NA	NA	738
10	NA	NA	NA	NA	NA	NA	NA	NA	3	TN	0	0	NA	NA	738
11	NA	NA	NA	NA	NA	NA	NA	NA	3	TN	0	0	NA	NA	738
12	NA	NA	NA	NA	NA	NA	NA	NA	3	TN	0	0	NA	NA	738
0	107.8181818	162.56	40.80041895	118.11	48	129	79	0.1	3	TN	0	0	2	0.882352941176471	609
1	104.3636364	162.56	39.49315428	115.57	45.1	139	80	0.6	3	TN	0	0	3	0.882352941176471	609
2	104.9090909	162.56	39.69956448	116.84	46.9	122	76	0.8	3	TN	0	0	4	0.882352941176471	609
3	103.2727273	162.56	39.08033385	114.3	46.5	153	87	0.6	3	TN	0	0	5	0.588235294117647	609
4	102.4545455	162.56	38.77071854	111.76	45.8	132	79	0.5	3	TN	0	0	6	0.294117647058824	609
5	101.9090909	162.56	38.5643083	114.3	45.6	130	78	0.7	3	TN	0	0	7	0.294117647058824	609
6	101.1818182	162.56	38.2890947	114.3	44.4	116	79	0.4	3	TN	0	0	8	0.294117647058824	609
7	99.27272727	162.56	37.56665894	113.03	43.9	115	73	0.4	3	TN	0	0	9	0	609
8	98.36363636	162.56	37.22264192	109.22	39.3	130	83	0.5	3	TN	0	0	10	0	609
9	98.18181818	162.56	37.15383851	109.22	44.2	120	74	0.4	3	TN	0	0	11	0	609
10	97.45454545	162.56	36.87862489	110.49	44.1	127	77	0.9	3	TN	0	0	12	0	609
11	96.54545455	162.56	36.53460787	104.14	43.3	127	80	0.3	3	TN	0	0	13	0	609
12	96.36363636	162.56	36.46580446	104.14	45.4	134	76	0.3	3	TN	0	0	14	0	609
0	104.0909091	170.18	35.94146398	118.11	34.5	142	88	0.2	4	TN	1	1	2	4.80216199988807	934
1	104.7272727	170.18	36.16119344	116.84	34.6	141	79	0.1	4	TN	1	1	3	3.82759906104809	934
2	101.6363636	170.18	35.09393599	116.84	33.8	114	74	0.8	4	TN	1	1	4	4.15691185318954	934
3	99.81818182	170.18	34.4661375	114.3	33.2	103	70	0.3	4	TN	1	1	5	2.94495874850849	934
4	97.63636364	170.18	33.71277931	111.76	32.6	101	67	NA	4	TN	1	1	6	2.96734582097182	934
5	96.09090909	170.18	33.17915058	111.76	32.1	99	67	1.3	4	TN	1	1	7	2.98381842804331	934
6	94.27272727	170.18	32.55135209	106.68	31.5	99	67	1.3	4	TN	1	1	8	3.003889424653	934
7	93.81818182	170.18	32.39440246	NA	31.3	105	70	0.9	4	TN	1	1	9	3.00902872774952	934
8	92.5	170.18	31.93924855	104.14	30.9	130	78	2.1	4	TN	1	1	10	3.02421833598304	934
9	91.18181818	170.18	31.48409464	104.14	30.5	110	75	1.9	4	TN	1	1	11	3.03984712531266	934
10	90	170.18	31.07602562	102.87	30	110	76	1.6	4	TN	1	1	12	3.05424836601307	934
11	NA	NA	NA	NA	NA	NA	NA	NA	4	TN	1	1	13	NA	934
12	NA	NA	NA	NA	NA	NA	NA	NA	4	TN	1	1	14	NA	934
0	85.54545455	165.1	31.38360231	102.87	35.4	127	70	0.2	4	TN	0	0	2	0.588235294117647	766
1	83.27272727	165.1	30.54981903	99.06	34.7	121	63	0.6	4	TN	0	0	3	0.588235294117647	766
2	81.72727273	165.1	29.98284641	97.79	34.1	117	69	1.1	4	TN	0	0	4	0.588235294117647	766
3	80.63636364	165.1	29.58263044	95.25	33.7	120	77	0.9	4	TN	0	0	5	0.294117647058824	766
4	79.54545455	165.1	29.18241447	95.25	33.3	107	64	0.4	4	TN	0	0	6	0.294117647058824	766
5	78.18181818	165.1	28.68214451	92.71	32.8	119	70	0.4	4	TN	0	0	7	0.294117647058824	766
6	77.27272727	165.1	28.3486312	92.71	32.5	121	66	0.7	4	TN	0	0	8	0.294117647058824	766
7	76.81818182	165.1	28.18187455	92.71	32.3	119	75	0.5	4	TN	0	0	9	0	766
8	76.27272727	165.1	27.98176656	88.9	32.1	111	62	0.1	4	TN	0	0	10	0	766
9	75.72727273	165.1	27.78165858	92.71	31.9	135	66	0.2	4	TN	0	0	11	0	766
10	75.09090909	165.1	27.54819926	90.17	31.6	109	63	0.3	4	TN	0	0	12	0	766
11	75.36363636	165.1	27.64825325	87.63	31.7	116	76	0.2	4	TN	0	0	13	0	766
12	74.36363636	165.1	27.28138861	83.82	31.3	111	59	0.2	4	TN	0	0	14	0	766
0	83.27272727	156.21	34.12597935	106.68	38.4	133	75	0.1	4	TN	0	0	2	0.882352941176471	809
1	82.09090909	156.21	33.64165869	101.6	38.1	144	89	0.1	4	TN	0	0	3	0.882352941176471	809
2	80.72727273	156.21	33.08282715	101.6	37.7	133	77	0.1	4	TN	0	0	4	0.882352941176471	809
3	79.72727273	154.94	33.21083577	96.52	37.4	138	84	0.2	4	TN	0	0	5	0.882352941176471	809
4	79.63636364	154.94	33.17296708	104.14	37.3	131	77	0.2	4	TN	0	0	6	0.882352941176471	809
5	78.18181818	154.94	32.56706814	93.98	36.8	124	82	0.1	4	TN	0	0	7	0.882352941176471	809
6	77.27272727	154.94	32.1883813	92.71	NA	138	89	0.3	4	TN	0	0	8	0.882352941176471	809
7	77.18181818	156.21	31.62986514	96.52	36.5	139	83	0.1	4	TN	0	0	9	0.882352941176471	809
8	77.18181818	156.21	31.62986514	91.44	36.5	124	84	0.1	4	TN	0	0	10	0.882352941176471	809
9	75.36363636	154.94	31.39313894	91.44	35.9	144	87	0.3	4	TN	0	0	11	0.882352941176471	809
10	75	154.94	31.2416642	91.44	NA	126	78	0.2	4	TN	0	0	12	0.882352941176471	809
11	74.27272727	156.21	30.43769119	88.9	NA	140	75	0.1	4	TN	0	0	13	0.882352941176471	809
12	74.36363636	156.21	30.47494663	88.9	NA	125	86	0.1	4	TN	0	0	14	0.882352941176471	809
0	103.5454545	175.26	33.71051785	121.92	32.7	144	100	0.1	4	TN	0	1	2	1.17647058823529	582
1	100.5454545	175.26	32.73383032	114.3	41	141	85	0.2	4	TN	0	1	3	1.17647058823529	582
2	99.09090909	175.26	32.26028487	114.3	31.3	148	96	0.3	4	TN	0	1	4	1.17647058823529	582
3	97.36363636	175.26	31.69794963	114.3	30.8	141	90	0.3	4	TN	0	1	5	1.17647058823529	582
4	NA	NA	NA	NA	NA	NA	NA	NA	4	TN	0	1	NA	NA	582
5	93.45454545	175.26	30.42529619	110.49	28.4	127	86	0.1	4	TN	0	1	7	1.17647058823529	582
6	93.63636364	175.26	30.48448938	NA	29.5	149	88	0.2	4	TN	0	1	8	1.17647058823529	582
7	91.63636364	175.26	29.83336436	105.41	28.8	155	89	0.2	4	TN	0	1	9	0	582
8	89.59090909	175.26	29.16744105	105.41	27	141	96	0.2	4	TN	0	1	10	0	582
9	89.09090909	175.26	29.00465979	104.14	26.7	148	95	0.2	4	TN	0	1	11	0	582
10	88.36363636	175.26	28.76788706	101.6	26.4	132	87	NA	4	TN	0	1	12	0	582
11	87.72727273	175.26	28.56071092	101.6	35.4	144	88	0.1	4	TN	0	1	13	0	582
12	86.27272727	175.26	28.08716545	102.87	34.9	144	88	0.1	4	TN	0	1	14	0	582
0	70.27272727	157.48	28.3358338	106.68	37.8	156	73	0.2	4	TN	1	0	2	2.25147058823529	335
1	83.18181818	157.48	33.5411228	104.14	37.5	145	60	0.2	4	TN	1	0	3	2.25147058823529	335
2	80.72727273	157.48	32.55138475	99.06	36.9	134	68	0.4	4	TN	1	0	4	2.25147058823529	335
3	79.09090909	157.48	31.89155938	97.79	NA	153	83	0.7	4	TN	1	0	5	2.25147058823529	335
4	77.81818182	157.48	31.37836188	96.52	NA	130	66	0.3	4	TN	1	0	6	1.17647058823529	335
5	76.36363636	157.48	30.79185044	101.6	35.3	139	55	0.6	4	TN	1	0	7	1.17647058823529	335
6	75.54545455	157.48	30.46193776	93.98	NA	130	68	NA	4	TN	1	0	8	1.17647058823529	335
7	73.45454545	157.48	29.61882756	93.98	40.1	128	68	0.2	4	TN	1	0	9	1.17647058823529	335
8	72.63636364	157.48	29.28891488	91.44	41.7	126	72	0.7	4	TN	1	0	10	1.17647058823529	335
9	72.54545455	157.48	29.25225792	88.9	40.6	121	63	0.1	4	TN	1	0	11	1.17647058823529	335
10	69	157.48	27.82263629	88.9	38.2	119	52	0.1	4	TN	1	0	12	1.17647058823529	335
11	69.36363636	157.48	27.96926415	88.9	38.5	145	75	0.2	4	TN	1	0	13	1.17647058823529	335
12	68	157.48	27.41940968	85.09	36.6	119	63	0.2	4	TN	1	0	14	1.17647058823529	335
0	98.63636364	167.64	35.09794982	116.84	34.5	133	73	0.2	4	TN	1	0	2	2.43897058823529	927
1	96.09090909	167.64	34.19219627	NA	33.8	106	60	0.4	4	TN	1	0	3	2.43897058823529	927
2	95.72727273	167.64	34.06280291	114.3	33.6	128	73	0.2	4	TN	1	0	4	2.43897058823529	927
3	93.63636364	167.64	33.31879107	111.76	NA	122	66	0.4	4	TN	1	0	5	2.43897058823529	927
4	92.72727273	167.64	32.99530766	114.3	45.6	119	60	0.4	4	TN	1	0	6	2.25147058823529	927
5	93.09090909	167.64	33.12470103	114.3	44.4	119	68	0.1	4	TN	1	0	7	2.25147058823529	927
6	92.45454545	167.64	32.89826264	114.3	43.6	119	68	0.2	4	TN	1	0	8	2.25147058823529	927
7	90.63636364	167.64	32.25129582	113.03	45.6	122	60	0.2	4	TN	1	0	9	2.25147058823529	927
8	88.81818182	167.64	31.60432901	111.76	45.3	121	68	0.2	4	TN	1	0	10	2.25147058823529	927
9	89.54545455	167.64	31.86311573	109.22	44.3	111	63	0.2	4	TN	1	0	11	2.25147058823529	927
10	87.81818182	167.64	31.24849726	110.49	44.9	129	59	0.1	4	TN	1	0	12	2.25147058823529	927
11	87.81818182	167.64	31.24849726	111.76	44.4	NA	NA	0.1	4	TN	1	0	13	2.25147058823529	927
12	86.63636364	167.64	30.82796883	111.76	45	133	73	0.2	4	TN	1	0	14	2.25147058823529	927
0	90.54545455	167.64	32.21894748	106.68	31.9	130	90	0.1	4	TN	0	0	2	2.32647058823529	971
1	89.27272727	167.64	31.76607071	102.87	35.4	116	76	NA	4	TN	0	0	3	2.32647058823529	971
2	89.54545455	167.64	31.86311574	102.87	25.4	133	93	0.2	4	TN	0	0	4	2.32647058823529	971
3	88.27272727	167.64	31.41023896	100.33	41.8	128	83	0.4	4	TN	0	0	5	2.32647058823529	971
4	87.90909091	167.64	31.2808456	100.33	42.6	112	72	0.4	4	TN	0	0	6	2.32647058823529	971
5	86.63636364	167.64	30.82796883	100.33	42.9	111	77	0.5	4	TN	0	0	7	2.32647058823529	971
6	86.63636364	167.64	30.82796883	100.33	42.4	123	72	0.4	4	TN	0	0	8	2.32647058823529	971
7	86.27272727	167.64	30.69857546	99.06	42.2	119	76	0.2	4	TN	0	0	9	2.32647058823529	971
8	84.54545455	167.64	30.08395699	99.06	40.8	120	74	0.3	4	TN	0	0	10	2.32647058823529	971
9	85	167.64	30.24569869	97.79	41.5	115	75	0.2	4	TN	0	0	11	2.32647058823529	971
10	85.09090909	167.64	30.27804703	99.06	41.1	108	76	0.2	4	TN	0	0	12	2.32647058823529	971
11	85.54545455	167.64	30.43978874	98.425	41.8	125	78	0.3	4	TN	0	0	13	2.32647058823529	971
12	84.72727273	167.64	30.14865367	NA	41.9	113	75	0.3	4	TN	0	0	14	2.32647058823529	971
0	107.0909091	172.72	35.89775975	116.84	36.7	149	80	0.1	4	TN	0	1	2	0.588235294117647	825
1	104.1818182	172.72	34.92260839	115.57	33.3	155	79	0.2	4	TN	0	1	3	0.588235294117647	825
2	102.8181818	172.72	34.46550617	109.22	32.9	142	84	0.4	4	TN	0	1	4	0.588235294117647	825
3	102.7272727	172.72	34.43503269	109.22	35.6	138	80	0.4	4	TN	0	1	5	0.294117647058824	825
4	101.0909091	172.72	33.88651005	109.22	32.3	141	78	0.3	4	TN	0	1	6	0.294117647058824	825
5	99.72727273	172.72	33.42940785	106.68	31.4	140	74	0.3	4	TN	0	1	7	0.294117647058824	825
6	99	172.72	33.18562	104.14	31.6	127	67	0.2	4	TN	0	1	8	0.294117647058824	825
7	96	172.72	32.17999516	104.14	30.4	123	76	0.9	4	TN	0	1	9	0.294117647058824	825
8	95.90909091	172.72	32.14952168	102.87	30.1	127	65	0.3	4	TN	0	1	10	0.294117647058824	825
9	95.27272727	172.72	31.93620731	102.87	30.8	147	78	0.2	4	TN	0	1	11	0.294117647058824	825
10	93	172.72	31.17437031	102.235	30.4	132	77	0.7	4	TN	0	1	12	0.294117647058824	825
11	92.63636364	172.72	31.05247639	100.965	29.6	121	69	0.4	4	TN	0	1	13	0.294117647058824	825
12	91.58484909	172.72	30.7	101.6	28.6	128	75	0.2	4	TN	0	1	14	0.294117647058824	825
0	73.90909091	157.48	29.80211239	88.9	34.6	113	49	0	4	TN	0	0	2	0.294117647058824	755
1	72.81818182	157.48	29.36222881	89.0524	35.1	120	79	NA	4	TN	0	0	3	0	755
2	71.81818182	157.48	28.9590022	81.915	34.3	127	79	0.2	4	TN	0	0	4	0	755
3	71.09090909	157.48	28.66574648	80.01	33.4	126	69	0.2	4	TN	0	0	5	0	755
4	70.36363636	157.48	28.37249076	NA	31	115	69	0.3	4	TN	0	0	6	0	755
5	70.45454545	157.48	28.40914773	80.01	33.6	112	62	0.3	4	TN	0	0	7	0	755
6	69.63636364	157.48	28.07923505	80.01	32.9	105	66	0.2	4	TN	0	0	8	0	755
7	69	157.48	27.82263629	80.01	33.8	123	69	0.2	4	TN	0	0	9	0	755
8	69	157.48	27.82263629	80.01	33.8	126	69	0.2	4	TN	0	0	10	0	755
9	68	157.48	27.41940968	80.01	33.7	113	58	0.3	4	TN	0	0	11	0	755
10	67.81818182	157.48	27.34609575	80.01	34.2	126	74	0.1	4	TN	0	0	12	0	755
11	67.27272727	157.48	27.12615396	81.28	33.1	127	77	0.2	4	TN	0	0	13	0	755
12	66.54545455	157.48	26.83289824	81.28	29.9	105	56	0.2	4	TN	0	0	14	0	755
0	152.6363636	182.88	45.6378929	137.16	40.2	144	92	0.1	4	TN	0	1	2	1.17647058823529	223
1	147.0909091	182.88	43.97981579	137.16	34.4	124	80	0.1	4	TN	0	1	3	1.17647058823529	223
2	145.0909091	182.88	43.38182077	128.27	26	136	79	0.7	4	TN	0	1	4	1.17647058823529	223
3	144.4545455	182.88	43.19154963	128.27	40	130	80	NA	4	TN	0	1	5	1.17647058823529	223
4	142.5454545	182.88	42.6207362	128.27	44.9	113	78	0.3	4	TN	0	1	6	1.17647058823529	223
5	140.1818182	182.88	41.9140148	128.27	19.9	NA	NA	0.3	4	TN	0	1	7	1.17647058823529	223
6	138	182.88	41.2616566	124.46	38.1	123	76	NA	4	TN	0	1	8	1.17647058823529	223
7	136.3636364	182.88	40.77238794	127	7.4	118	81	6.9	4	TN	0	1	9	1.17647058823529	223
8	133.4545455	182.88	39.902577	127	36.1	122	80	0.4	4	TN	0	1	10	1.17647058823529	223
9	131.9090909	182.88	39.44048994	118.11	36.1	121	78	0.3	4	TN	0	1	11	1.17647058823529	223
10	131.7272727	182.88	39.38612675	127	36.6	120	85	0.2	4	TN	0	1	12	0.588235294117647	223
11	129.5454545	182.88	38.73376854	121.92	35.9	124	85	0.2	4	TN	0	1	13	0.588235294117647	223
12	129.5454545	182.88	38.73376854	123.19	NA	124	80	0.4	4	TN	0	1	14	0.588235294117647	223
0	86.45454545	158.115	34.58132958	111.76	39.9	183	80	0.1	4	TN	1	0	2	1.31709558823529	437
1	84.63636364	158.115	33.85406713	101.6	40.1	NA	NA	0.2	4	TN	1	0	3	1.31709558823529	437
2	84.18181818	158.115	33.67225152	100.33	41.2	120	72	0.5	4	TN	1	0	4	1.17647058823529	437
3	82.45454545	158.115	32.98135219	99.06	40.1	115	72	0.4	4	TN	1	0	5	1.17647058823529	437
4	82	158.115	32.79953658	99.06	39.5	127	70	0.4	4	TN	1	0	6	1.17647058823529	437
5	81.54545455	158.115	32.61772096	99.06	40.6	128	72	0.3	4	TN	1	0	7	1.17647058823529	437
6	79.90909091	158.115	31.96318476	99.06	39	129	74	0.3	4	TN	1	0	8	0.588235294117647	437
7	79.90909091	158.115	31.96318476	95.25	39.8	128	72	0.1	4	TN	1	0	9	0.588235294117647	437
8	78.18181818	158.115	31.27228543	95.25	38.6	130	71	0.1	4	TN	1	0	10	0.588235294117647	437
9	77.81818182	158.115	31.12683294	97.79	38.6	122	71	0.1	4	TN	1	0	11	0.588235294117647	437
10	77.63636364	158.115	31.05410669	97.79	38.7	130	70	NA	4	TN	1	0	12	0.588235294117647	437
11	76.90909091	158.115	30.76320171	93.98	38.2	124	71	0.3	4	TN	1	0	13	0.588235294117647	437
12	77.18181818	158.115	30.87229108	96.52	38.6	130	70	0.2	4	TN	1	0	14	0.0500000004	437
0	144.8181818	177.8	45.80992464	144.78	46.4	142	74	0.2	5	TN	0	0	2	0.7	915
1	137.7272727	177.8	43.56687748	140.97	NA	157	89	0.3	5	TN	0	0	3	0.35	915
2	136.1818182	177.8	43.07800824	139.7	50.3	134	83	0.6	5	TN	0	0	4	0	915
3	133.6818182	177.8	42.28719033	137.16	50.1	119	75	0.3	5	TN	0	0	5	0	915
4	131.4545455	177.8	41.58264348	137.16	49.9	127	77	0.3	5	TN	0	0	6	0	915
5	130.5909091	177.8	41.30945182	137.16	49.8	126	67	0.3	5	TN	0	0	7	0	915
6	128.1818182	177.8	40.54739093	135.255	49.5	126	78	0.5	5	TN	0	0	8	0	915
7	124.5454545	177.8	39.39711032	133.985	49.2	142	72	0.1	5	TN	0	0	9	0	915
8	126.1818182	177.8	39.91473661	132.08	46	111	67	0.1	5	TN	0	0	10	0	915
9	124.8636364	177.8	39.4977599	132.08	45.8	111	64	0.1	5	TN	0	0	11	0	915
10	123.7727273	177.8	39.15267572	125.73	40.2	120	70	0.1	5	TN	0	0	12	0	915
11	123.0454545	177.8	38.92261957	125.73	40	111	72	0.2	5	TN	0	0	13	0	915
12	123.2727273	177.8	38.99451213	130.81	45.6	141	74	0.1	5	TN	0	0	14	0	915
0	113.6363636	175.26	36.99573952	106.68	42	175	101	0.1	5	TN	1	1	2	2.94823529450485	704
1	110.7272727	175.26	36.04864859	118.11	47.5	157	95	0.1	5	TN	1	1	3	0.701125277725091	704
2	110.8181818	175.26	36.07824519	119.38	47.5	170	91	0.6	5	TN	1	1	4	0.701032669033611	704
3	108.8181818	175.26	35.42712017	116.84	47.2	167	86	0.7	5	TN	1	1	5	0.703105803744192	704
4	108	175.26	35.16075085	116.84	47.1	159	86	0.4	5	TN	1	1	6	0.703976034858388	704
5	106.1363636	175.26	34.55402071	115.57	46.9	149	89	0.3	5	TN	1	1	7	0.588235294117647	704
6	106.3636364	175.26	34.62801221	115.57	NA	140	82	0.2	5	TN	1	1	8	0.588235294117647	704
7	104.7272727	175.26	34.09527354	116.84	42.6	161	95	0.5	5	TN	1	1	9	0.588235294117647	704
8	102.7272727	175.26	33.44414853	113.03	33	131	83	0.5	5	TN	1	1	10	0.588235294117647	704
9	102.1818182	175.26	33.26656899	111.76	32.8	140	87	0.2	5	TN	1	1	11	0.588235294117647	704
10	102.1818182	175.26	33.26656899	111.76	42.1	137	83	0.4	5	TN	1	1	12	0.588235294117647	704
11	99.81818182	175.26	32.49705761	111.76	32.1	146	87	0.6	5	TN	1	1	13	0.588235294117647	704
12	98.36363636	175.26	32.02351214	107.95	39.4	142	90	0.6	5	TN	1	1	14	0.294117647058824	704
0	92.63636364	170.18	31.98633344	95.25	37.3	135	78	0.1	5	TN	0	1	2	1.36397058823529	357
1	88.36363636	170.18	30.51100697	99.06	29.4	123	81	0.2	5	TN	0	1	3	0.681985294117647	357
2	87.27272727	170.18	30.13432787	99.06	29	111	78	0.4	5	TN	0	1	4	0	357
3	87.77272727	170.18	30.30697246	96.52	29.1	113	72	0.6	5	TN	0	1	5	0	357
4	84.77272727	170.18	29.27110494	95.25	27.9	124	77	0.4	5	TN	0	1	6	0	357
5	84.09090909	170.18	29.0356805	95.25	27.7	134	82	0.6	5	TN	0	1	7	0	357
6	82.86363636	170.18	28.61191651	94.615	27.2	120	82	0.3	5	TN	0	1	8	0	357
7	82.36363636	170.18	28.43927193	93.98	NA	134	82	0.2	5	TN	0	1	9	0	357
8	82.36363636	170.18	28.43927193	92.71	26.9	129	77	0.3	5	TN	0	1	10	0	357
9	81.45454545	170.18	28.12537268	88.9	26.5	117	82	0.2	5	TN	0	1	11	0	357
10	79.95454545	170.18	27.60743892	88.9	25.9	113	76	0.2	5	TN	0	1	12	0	357
11	80.77272727	170.18	27.88994824	88.9	26.2	128	77	0.3	5	TN	0	1	13	0	357
12	80.27272727	170.18	27.71730366	87.63	26	131	78	0.2	5	TN	0	1	14	0	357
0	105	160.02	41.00537302	121.92	42.6	140	83	0.1	5	TN	0	0	2	0.882352941176471	272
1	103.4090909	160.02	40.38407948	120.65	40.5	129	68	0.2	5	TN	0	0	3	0.588235294117647	272
2	103	160.02	40.22431829	118.745	40.4	142	75	0.2	5	TN	0	0	4	0.588235294117647	272
3	101.8181818	160.02	39.76278595	118.11	40.1	154	76	0.1	5	TN	0	0	5	0.588235294117647	272
4	100.3181818	160.02	39.1769949	119.38	39.8	135	72	0.2	5	TN	0	0	6	0.588235294117647	272
5	100.8181818	160.02	39.37225859	118.11	39.9	135	77	0.1	5	TN	0	0	7	0.588235294117647	272
6	99.22727273	160.02	38.75096506	115.57	39.5	132	72	0.1	5	TN	0	0	8	0.588235294117647	272
7	99.81818182	160.02	38.98173123	116.84	39.7	129	70	0.1	5	TN	0	0	9	0.588235294117647	272
8	98.90909091	160.02	38.62670636	118.11	39.4	131	71	0.1	5	TN	0	0	10	0.588235294117647	272
9	98.40909091	160.02	38.43144268	117.475	39.3	157	75	0.1	5	TN	0	0	11	0.588235294117647	272
10	98.09090909	160.02	38.30718397	116.84	39.2	128	74	0.2	5	TN	0	0	12	0.588235294117647	272
11	99	160.02	38.66220884	115.57	39.5	120	58	0.1	5	TN	0	0	13	0.588235294117647	272
12	98.09090909	160.02	38.30718397	116.84	39.3	131	64	0.1	5	TN	0	0	14	0.588235294117647	272
0	152	152.4	65.44457533	160.02	47.2	141	65	0.2	5	TN	0	0	2	1.73897058823529	553
1	148.6363636	152.4	63.9963401	171.45	NA	155	72	0.1	5	TN	0	0	3	1.73897058823529	553
2	146.4090909	152.4	63.03737355	168.91	NA	122	74	0.1	5	TN	0	0	4	1.73897058823529	553
3	145.5	152.4	62.64595863	165.1	43.8	115	56	0.1	5	TN	0	0	5	1.45772058823529	553
4	143.1818182	152.4	61.64785058	166.37	43.7	115	59	0.1	5	TN	0	0	6	1.17647058823529	553
5	143.4090909	152.4	61.7457043	90.17	43.7	107	57	0.2	5	TN	0	0	7	1.17647058823529	553
6	140.7727273	152.4	60.61060103	163.83	44.7	122	57	0.2	5	TN	0	0	8	1.17647058823529	553
7	140	152.4	60.27789833	161.925	44.6	111	61	0.2	5	TN	0	0	9	1.17647058823529	553
8	141.0909091	152.4	60.74759625	161.29	44.7	117	64	0.2	5	TN	0	0	10	1.17647058823529	553
9	138.6818182	152.4	59.7103467	161.29	44.5	112	59	0.2	5	TN	0	0	11	1.17647058823529	553
10	137.7727273	152.4	59.31893178	161.29	48.5	121	56	0.2	5	TN	0	0	12	1.17647058823529	553
11	137.7727273	152.4	59.31893178	160.655	48.5	111	62	0.2	5	TN	0	0	13	1.17647058823529	553
12	137.6818182	152.4	59.27979028	160.655	46.6	100	44	0.3	5	TN	0	0	14	1.17647058823529	553
0	113.5454545	179.07	35.4098499	121.285	42.5	126	0.83	1.3	5	TN	1	1	2	0.588235294117647	950
1	112.9545455	179.07	35.22557129	121.285	NA	126	82	0.6	5	TN	1	1	3	0	950
2	110.8181818	179.07	34.5593331	119.38	32.9	119	81	0.4	5	TN	1	1	4	0	950
3	109.3181818	179.07	34.09154885	116.84	32.5	133	86	0.4	5	TN	1	1	5	0	950
4	107.8181818	179.07	33.6237646	116.84	32.1	121	79	0.4	5	TN	1	1	6	0	950
5	106.3181818	179.07	33.15598036	110.16	31.7	122	81	0.8	5	TN	1	1	7	0	950
6	105.1818182	179.07	32.80159837	109.22	31.7	117	78	0.3	5	TN	1	1	8	0	950
7	105.2272727	179.07	32.81577363	107.95	31.3	113	77	0.4	5	TN	1	1	9	0	950
8	104.5454545	179.07	32.60314442	105.41	31.1	117	78	0.1	5	TN	1	1	10	0	950
9	102	179.07	31.80932875	102.87	30.3	110	81	0.2	5	TN	1	1	11	0	950
10	102	179.07	31.80932875	102.87	30.3	110	81	0.2	5	TN	1	1	12	0	950
11	100.9090909	179.07	31.46912202	102.87	30	126	80	0.2	5	TN	1	1	13	0	950
12	99.81818182	179.07	31.1289153	100.33	NA	108	80	0.3	5	TN	1	1	14	0	950
0	76	160.02	29.68007952	107.95	32.7	138	78	0.3	5	TN	1	0	2	1.90402476780186	598
1	75.45454545	160.02	29.46706459	105.41	32.5	137	78	0.2	5	TN	1	0	3	1.91353649901676	598
2	75.95454545	160.02	29.66232827	105.41	32.5	128	67	0.6	5	TN	1	0	4	1.90481219425628	598
3	73.54545455	160.02	28.72151236	102.87	30.9	145	80	0.7	5	TN	1	0	5	1.94793863148726	598
4	73.45454545	160.02	28.68600987	102.87	30.8	141	77	0.2	5	TN	1	0	6	1.94962143281575	598
5	73.90909091	160.02	28.86352231	101.6	31	123	68	0.2	5	TN	1	0	7	1.94124882423631	598
6	73.63636364	160.02	28.75701484	99.06	33	133	75	0.1	5	TN	1	0	8	1.94625998540861	598
7	73.54545455	160.02	28.72151236	100.33	33	135	78	0.6	5	TN	1	0	9	1.94793863148726	598
8	72.36363636	160.02	28.25998002	101.6	32.7	124	66	0.2	5	TN	1	0	10	1.97014484192578	598
9	72.36363636	160.02	28.25998002	101.6	32.7	124	66	0.2	5	TN	1	0	11	1.97014484192578	598
10	72.86363636	160.02	28.4552437	101.6	32.7	145	74	0.1	5	TN	1	0	12	1.96066199412376	598
11	72.90909091	160.02	28.47299494	101.6	NA	131	68	0.1	5	TN	1	0	13	1.95980636641975	598
12	NA	NA	NA	NA	NA	NA	NA	NA	5	TN	1	0	NA	NA	598
0	126.8636364	180.34	39.00794081	121.285	45.3	138	83	0.1	5	TN	0	1	2	1.94313725490196	633
1	123.8181818	180.34	38.07152661	118.11	44.9	123	79	0.5	5	TN	0	1	3	1.55980392156863	633
2	122.4545455	180.34	37.65223667	116.205	44.6	132	80	1.2	5	TN	0	1	4	0.588235294117647	633
3	119.3636364	180.34	36.70184614	115.57	44.2	132	82	1.2	5	TN	0	1	5	0.588235294117647	633
4	117.1363636	180.34	36.0170059	113.665	43.8	138	86	0.8	5	TN	0	1	6	0.588235294117647	633
5	115.4545455	180.34	35.49988164	111.76	43.6	123	77	0.8	5	TN	0	1	7	0.588235294117647	633
6	113.3181818	180.34	34.84299407	110.49	43.2	137	76	0.7	5	TN	0	1	8	0.588235294117647	633
7	111.0909091	180.34	34.15815383	109.855	42.8	127	79	0.7	5	TN	0	1	9	0.294117647058824	633
8	109.0454545	180.34	33.52921892	107.95	42.4	128	74	0.9	5	TN	0	1	10	0.294117647058824	633
9	106.6363636	180.34	32.78847336	106.045	42	121	77	0.8	5	TN	0	1	11	0.294117647058824	633
10	106.3636364	180.34	32.70461537	105.41	41.9	131	81	0.7	5	TN	0	1	12	0.294117647058824	633
11	106.3636364	180.34	32.70461537	105.41	41.9	131	81	0.7	5	TN	0	1	13	0.294117647058824	633
12	103.7272727	180.34	31.89398815	NA	41.4	143	81	0.8	5	TN	0	1	14	0.294117647058824	633
0	97.75	167.64	34.7825535	107.95	44.37	140	93	0.1	6	TN	0	0	2	1.31709558823529	834
1	94.54545455	167.64	33.64227448	105.41	43.35	105	74	0.1	6	TN	0	0	3	1.31709558823529	834
2	94.36363636	167.64	33.5775778	104.14	43.89	134	80	0.3	6	TN	0	0	4	1.17647058823529	834
3	92.27272727	167.64	32.83356596	104.14	43.05	116	65	0.3	6	TN	0	0	5	1.17647058823529	834
4	92.09090909	167.64	32.76886928	104.14	43.39	132	80	0.2	6	TN	0	0	6	0.588235294117647	834
5	NA	167.64	NA	104.14	NA	128	75	0.2	6	TN	0	0	7	0.588235294117647	834
6	88.63636364	167.64	31.53963233	101.6	42.29	128	80	1.1	6	TN	0	0	8	0.588235294117647	834
7	89.09090909	167.64	31.70137403	101.6	42.41	123	81	0.3	6	TN	0	0	9	0.588235294117647	834
8	87.90909091	167.64	31.2808456	99.06	41.21	124	82	0.4	6	TN	0	0	10	0.588235294117647	834
9	87.54545455	167.64	31.15145224	99.06	40.88	122	72	0.3	6	TN	0	0	11	0.588235294117647	834
10	87.09090909	167.64	30.98971053	96.52	40.72	144	78	0.3	6	TN	0	0	12	0.588235294117647	834
11	85.09090909	167.64	30.27804703	96.52	40.2	145	75	0.1	6	TN	0	0	13	0.588235294117647	834
12	84.72727273	167.64	30.14865367	NA	40.46	117	67	0.3	6	TN	0	0	14	0.588235294117647	834
0	100.5909091	162.56	38.06548363	125.73	39.9	131	98	0.1	6	TN	0	0	2	1.31709558823529	786
1	98.18181818	162.56	37.15383851	125.73	39.4	109	78	0.2	6	TN	0	0	3	1.31709558823529	786
2	96.36363636	162.56	36.46580446	121.92	39	108	74	0.4	6	TN	0	0	4	0.658547794117647	786
3	NA	162.56	NA	120.65	38.5	109	75	0.3	6	TN	0	0	5	1.24678308823529	786
4	93.09090909	162.56	35.22734318	116.84	38.1	104	74	0.8	6	TN	0	0	6	0.588235294117647	786
5	93	162.56	35.19294148	116.84	38	106	76	0.2	6	TN	0	0	7	0.588235294117647	786
6	91.18181818	162.56	34.50490743	116.84	37.6	113	74	0.2	6	TN	0	0	8	0.588235294117647	786
7	90.54545455	162.56	34.26409552	116.84	37.4	148	97	0.1	6	TN	0	0	9	0.588235294117647	786
8	90	162.56	34.0576853	111.76	37.2	132	89	0.4	6	TN	0	0	10	0.588235294117647	786
9	89.09090909	162.56	33.71366828	111.76	37	130	89	0.2	6	TN	0	0	11	0.588235294117647	786
10	87.36363636	162.56	33.06003593	111.76	36.5	132	97	0.1	6	TN	0	0	12	0.588235294117647	786
11	86.63636364	162.56	32.78482232	111.76	36.3	142	100	0.4	6	TN	0	0	13	0.588235294117647	786
12	85.09090909	162.56	32.19999338	109.22	35.8	142	102	0.7	6	TN	0	0	14	0.588235294117647	786
0	74.72727273	157.48	30.13202507	106.68	39.58	106	68	0.3	6	TN	1	0	2	1.25733505078423	787
1	74.27272727	157.48	29.94874025	104.14	39.18	115	74	0.3	6	TN	1	0	3	1.12679098569189	787
2	74	157.48	29.83876935	101.6	38.86	102	65	0.7	6	TN	1	0	4	1.06120826709062	787
3	72.81818182	157.48	29.36222881	100.33	38.13	102	63	0.6	6	TN	1	0	5	1.06888448262	787
4	71.36363636	157.48	28.77571737	100.33	38.25	113	57	0.3	6	TN	1	0	6	1.07868115401525	787
5	71.18181818	157.48	28.70240345	99.06	36.56	106	58	0.4	6	TN	1	0	7	1.00969123282573	787
6	70.72727273	157.48	28.51911862	96.52	38.14	102	52	0.8	6	TN	1	0	8	1.08309390592376	787
7	70.09090909	157.48	28.26251987	95.25	37.23	100	57	0.4	6	TN	1	0	9	1.08758678569351	787
8	69.36363636	157.48	27.96926415	91.44	36.67	102	63	0.3	6	TN	1	0	10	1.0928224501074	787
9	69.27272727	157.48	27.93260718	91.44	36.62	108	62	0.5	6	TN	1	0	11	1.09348463796956	787
10	67	157.48	27.01618306	91.44	35.23	98	64	0.3	6	TN	1	0	12	1.11062335381914	787
11	67.72727273	157.48	27.30943878	91.44	35.82	101	57	0.3	6	TN	1	0	13	1.10501381758677	787
12	66.18181818	157.48	26.68627038	91.44	35.18	105	49	0.3	6	TN	1	0	14	1.11708144797833	787
0	102.9090909	157.48	41.49568416	115.57	49.66	139	83	0.1	6	TN	0	0	2	0.147058823529412	714
1	100.0909091	157.48	40.35931826	114.3	48.65	138	83	0.6	6	TN	0	0	3	0.147058823529412	714
2	99	157.48	39.91943468	114.3	49.41	139	76	0.4	6	TN	0	0	4	0.147058823529412	714
3	98.36363636	157.48	39.66283592	111.76	49.87	123	75	0.6	6	TN	0	0	5	0	714
4	96.72727273	157.48	39.00301056	111.76	49.29	135	81	0.4	6	TN	0	0	6	0	714
5	96.18181818	157.48	38.78306877	111.76	48.96	121	69	0.4	6	TN	0	0	7	0	714
6	94.72727273	157.48	38.19655733	110.49	48.61	117	74	0.2	6	TN	0	0	8	0	714
7	94.18181818	157.48	37.97661554	109.22	48.67	115	64	0.6	6	TN	0	0	9	0	714
8	92.72727273	157.48	37.39010411	107.95	48.1	117	73	0.5	6	TN	0	0	10	0	714
9	91.72727273	157.48	36.98687749	106.68	47.84	121	70	0.4	6	TN	0	0	11	0	714
10	90.90909091	157.48	36.65696481	106.68	47.83	111	73	0.4	6	TN	0	0	12	0	714
11	89.54545455	157.48	36.10711034	NA	47.86	112	68	0.4	6	TN	0	0	13	0	714
12	89	157.48	35.88716855	104.14	47.31	122	72	0.2	6	TN	0	0	14	0	714
0	116.2727273	170.18	40.1477139	132.08	42.95	156	106	0.1	6	TN	0	0	2	1.17647058823529	512
1	111.3636364	170.18	38.45265796	127	42.72	149	99	0.4	6	TN	0	0	3	1.17647058823529	512
2	NA	NA	NA	NA	NA	NA	NA	NA	6	TN	0	0	NA	NA	512
3	107.6363636	170.18	37.16567104	123.19	42.09	145	100	0.2	6	TN	0	0	5	1.17647058823529	512
4	106.7272727	170.18	36.85177179	121.92	41.55	148	96	0.2	6	TN	0	0	6	1.17647058823529	512
5	105.8181818	170.18	36.53787255	121.92	41.61	121	84	0.1	6	TN	0	0	7	1.17647058823529	512
6	103.8181818	170.18	35.8472942	119.38	39.72	128	83	0.1	6	TN	0	0	8	1.17647058823529	512
7	NA	NA	NA	NA	NA	NA	NA	NA	6	TN	0	0	NA	NA	512
8	NA	NA	NA	NA	NA	NA	NA	NA	6	TN	0	0	NA	NA	512
9	101.4545455	170.18	35.03115615	124.968	39.05	145	93	NA	6	TN	0	0	11	1.17647058823529	512
10	98.54545455	170.18	34.02667856	114.3	38.63	121	83	0.1	6	TN	0	0	12	1.17647058823529	512
11	99.18181818	170.18	34.24640803	114.3	39.12	133	87	0.1	6	TN	0	0	13	0.882352941176471	512
12	NA	NA	NA	NA	NA	NA	NA	NA	6	TN	0	0	NA	NA	512
0	98.90909091	172.72	33.15514652	124.46	44.56	142	101	0	6	TN	1	0	2	2.62040441175402	127
1	96.54545455	172.72	32.36283604	124.46	44.7	119	81	0.2	6	TN	1	0	3	2.49350213244265	127
2	94.81818182	172.72	31.78383991	114.3	44.2	115	76	0.1	6	TN	1	0	4	2.23112063615371	127
3	93.63636364	172.72	31.38768467	113.03	44.04	121	84	0.1	6	TN	1	0	5	2.24443175324236	127
4	93.18181818	172.72	31.23531727	113.03	43.9	110	81	0.2	6	TN	1	0	6	2.30329985654996	127
5	92.36363636	172.72	30.96105594	110.49	43.65	124	84	0.1	6	TN	1	0	7	2.3132816119021	127
6	92	172.72	30.83916202	109.22	43.34	130	91	0	6	TN	1	0	8	2.26342710997442	127
7	91.63636364	172.72	30.7172681	105.41	42.42	140	95	0.1	6	TN	1	0	9	2.26774042946183	127
8	90.54545455	172.72	30.35158634	106.68	42.67	120	75	0.2	6	TN	1	0	10	2.28088825886258	127
9	89.36363636	172.72	29.9554311	101.6	42.2	119	78	0.2	6	TN	1	0	11	2.29549398604278	127
10	88.36363636	172.72	29.62022281	102.87	42.35	112	82	0.1	6	TN	1	0	12	2.30815783108022	127
11	88.36363636	172.72	29.62022281	102.87	41.35	146	91	0.2	6	TN	1	0	13	2.30815783108022	127
12	86.63636364	172.72	29.04122669	102.87	41.56	124	81	0.3	6	TN	1	0	14	1.98444540457074	127
0	93.40909091	160.02	36.47880586	NA	39.6	109	65	0	6	TN	0	0	2	0.588235294117647	207
1	90.59090909	160.02	35.37822875	110.49	39	117	65	0.2	6	TN	0	0	3	0.588235294117647	207
2	NA	NA	NA	NA	NA	NA	NA	NA	6	TN	0	0	NA	NA	207
3	NA	NA	NA	NA	NA	NA	NA	NA	6	TN	0	0	NA	NA	207
4	NA	NA	NA	NA	NA	NA	NA	NA	6	TN	0	0	NA	NA	207
5	NA	NA	NA	NA	NA	NA	NA	NA	6	TN	0	0	NA	NA	207
6	NA	NA	NA	NA	NA	NA	NA	NA	6	TN	0	0	NA	NA	207
7	NA	NA	NA	NA	NA	NA	NA	NA	6	TN	0	0	NA	NA	207
8	NA	NA	NA	NA	NA	NA	NA	NA	6	TN	0	0	NA	NA	207
9	NA	NA	NA	NA	NA	NA	NA	NA	6	TN	0	0	NA	NA	207
10	NA	NA	NA	NA	NA	NA	NA	NA	6	TN	0	0	NA	NA	207
11	NA	NA	NA	NA	NA	NA	NA	NA	6	TN	0	0	NA	NA	207
12	NA	NA	NA	NA	NA	NA	NA	NA	6	TN	0	0	NA	NA	207
0	128.7272727	187.96	36.43675525	129.54	35.1	129	89	0.1	7	TN	1	1	2	5.17259887096171	479
1	126.6363636	187.96	35.84491529	125.73	32.9	116	87	0.4	7	TN	1	1	3	3.26898779680373	479
2	125.1818182	187.96	35.43320056	123.19	36.5	177	82	0.2	7	TN	1	1	4	0.898692810326987	479
3	123.4545455	187.96	34.94428931	120.65	35.9	117	72	0.1	7	TN	1	1	5	0.810014727242263	479
4	122.0909091	187.96	34.55830672	119.38	35	117	71	0.3	7	TN	1	1	6	0.511913626171861	479
5	119.7272727	187.96	33.88927024	118.11	33.7	117	72	0.2	7	TN	1	1	7	0	479
6	118.6363636	187.96	33.58048418	116.84	32.7	112	66	0.3	7	TN	1	1	8	0	479
7	118.6363636	187.96	33.58048418	116.84	32.7	112	66	0.3	7	TN	1	1	9	0	479
8	116.3636364	187.96	32.9371799	116.84	31.5	111	72	0.2	7	TN	1	1	10	0	479
9	116.3636364	187.96	32.9371799	116.84	31.5	111	72	0.2	7	TN	1	1	11	0	479
10	114.8181818	187.96	32.49973297	114.3	31.2	118	62	0.3	7	TN	1	1	12	0	479
11	113.4545455	187.96	32.11375041	111.76	29.7	103	64	0.3	7	TN	1	1	13	0	479
12	110.7272727	187.96	31.34178523	110.49	28.6	110	66	0.1	7	TN	1	1	14	0	479
0	96.54545455	159.385	38.00466757	109.22	45.9	128	78	0	7	TN	0	0	2	1.44411764705882	165
1	94.45454545	159.385	37.18159096	109.22	47.4	120	66	0.3	7	TN	0	0	3	0.294117647058824	165
2	93.36363636	159.385	36.75215969	106.68	NA	120	79	0.2	7	TN	0	0	4	0.294117647058824	165
3	92.81818182	159.385	36.53744406	104.14	46.5	118	68	0.2	7	TN	0	0	5	0.294117647058824	165
4	91.72727273	159.385	36.10801278	102.87	45.2	113	72	0.2	7	TN	0	0	6	0.294117647058824	165
5	90.54545455	159.385	35.64279557	101.6	44.6	123	77	0.2	7	TN	0	0	7	0.294117647058824	165
6	90.54545455	159.385	35.64279557	101.6	44.6	104	75	0.2	7	TN	0	0	8	0.294117647058824	165
7	89.18181818	159.385	35.10600648	100.33	45.9	133	80	0.2	7	TN	0	0	9	0.294117647058824	165
8	89.18181818	159.385	35.10600648	100.33	45	117	72	0.2	7	TN	0	0	10	0.294117647058824	165
9	87.90909091	159.385	34.60500333	99.06	44.3	115	74	0.1	7	TN	0	0	11	0.294117647058824	165
10	87.45454545	159.385	34.42607363	99.06	43.8	124	71	0.2	7	TN	0	0	12	0.294117647058824	165
11	86.18181818	159.385	33.92507048	97.79	43.3	122	69	0.2	7	TN	0	0	13	0.294117647058824	165
12	86	159.385	33.8534986	97.79	42.3	128	76	0.2	7	TN	0	0	14	0.294117647058824	165
0	138.3636364	187.96	39.16436548	128.27	33.6	110	63	0.1	7	TN	0	1	2	1.17647058823529	318
1	134.4545455	187.96	38.05788209	127	36.6	102	60	0.7	7	TN	0	1	3	1.17647058823529	318
2	133.6363636	187.96	37.82629252	127	35.4	101	59	0.3	7	TN	0	1	4	0.588235294117647	318
3	132	187.96	37.36311344	124.46	32.5	111	61	0.7	7	TN	0	1	5	0	318
4	130.8181818	187.96	37.0285952	124.46	31	110	63	0.6	7	TN	0	1	6	0	318
5	129.2727273	187.96	36.59114829	121.92	31.8	123	75	0.3	7	TN	0	1	7	0	318
6	128.8181818	187.96	36.46248742	121.92	27.4	121	76	0.4	7	TN	0	1	8	0	318
7	126.2727273	187.96	35.74198663	119.38	28.8	117	78	0.3	7	TN	0	1	9	0	318
8	124.8181818	187.96	35.33027186	118.11	27.9	114	75	0.6	7	TN	0	1	10	0	318
9	122.6363636	187.96	34.71269974	115.57	28.6	128	79	0.4	7	TN	0	1	11	0	318
10	121.3636364	187.96	34.35244935	115.57	27.5	125	75	0.4	7	TN	0	1	12	0	318
11	121.3636364	187.96	34.35244935	115.57	27.5	125	75	0.4	7	TN	0	1	13	0	318
12	115.2727273	187.96	32.62839384	109.22	27.5	123	77	0.2	7	TN	0	1	14	0	318
0	101.0909091	175.26	32.91140989	109.22	25.4	150	80	0.2	7	TN	1	1	2	2.74202814211429	768
1	97.36363636	175.26	31.69794963	109.22	28.7	132	87	0.2	7	TN	1	1	3	1.91162464987433	768
2	94.90909091	175.26	30.89884166	106.68	28.6	119	76	0.2	7	TN	1	1	4	1.17647058823529	768
3	93.54545455	175.26	30.45489278	105.41	29	130	82	0.3	7	TN	1	1	5	1.17647058823529	768
4	91.90909091	175.26	29.92215413	104.14	29.3	132	70	0.2	7	TN	1	1	6	0.588235294117647	768
5	91	175.26	29.62618822	102.87	26.5	132	87	0.2	7	TN	1	1	7	0	768
6	91	175.26	29.62618822	102.87	26.5	132	87	0.2	7	TN	1	1	8	0	768
7	89	175.26	28.9750632	101.6	26.7	131	80	0.2	7	TN	1	1	9	0	768
8	87.63636364	175.26	28.53111433	100.33	26.2	111	76	0.2	7	TN	1	1	10	0	768
9	87.45454545	175.26	28.47192114	100.33	26.4	135	89	0.2	7	TN	1	1	11	0	768
10	86.18181818	175.26	28.05756886	99.06	25.1	125	85	0.1	7	TN	1	1	12	0	768
11	85.45454545	175.26	27.82079613	97.79	23.8	135	78	0.2	7	TN	1	1	13	0	768
12	88.54545455	175.26	28.82708024	97.79	22.6	132	87	0.1	7	TN	1	1	14	0	768
0	116.5454545	170.18	40.24188366	134.62	51.9	124	79	0.2	7	TN	0	1	2	3.3625	596
1	115.3636364	170.18	39.83381467	134.62	51	104	66	0.4	7	TN	0	1	3	0.28125	596
2	114.4545455	170.18	39.51991542	133.35	52.2	106	64	0.3	7	TN	0	1	4	0.28125	596
3	113.3636364	170.18	39.14323632	133.35	49.9	106	66	0.2	7	TN	0	1	5	0.140625	596
4	113.2727273	170.18	39.11184639	133.35	46.9	117	64	0.3	7	TN	0	1	6	0.140625	596
5	112	170.18	38.67238744	133.35	42.3	112	63	NA	7	TN	0	1	7	0	596
6	110.6363636	170.18	38.20153855	130.81	41.9	115	63	0.6	7	TN	0	1	8	0	596
7	110.5454545	170.18	38.17014862	128.27	43.7	126	68	0.5	7	TN	0	1	9	0	596
8	108.6363636	170.18	37.5109602	128.27	43.3	112	67	0.4	7	TN	0	1	10	0	596
9	107.1818182	170.18	37.00872142	127.635	45	125	75	NA	7	TN	0	1	11	0	596
10	105.1818182	170.18	36.31814308	127.635	44.7	117	67	0.5	7	TN	0	1	12	0	596
11	104.3636364	170.18	36.03563376	127	41	116	73	0.7	7	TN	0	1	13	0	596
12	102.5454545	170.18	35.40783523	125.73	41.9	123	76	0.6	7	TN	0	1	14	0	596
0	79.81818182	157.48	32.1848151	109.22	43.7	124	73	0.1	7	TN	1	0	2	6.20008709623422	967
1	77.90909091	157.48	31.41501884	109.22	43.9	122	77	0.1	7	TN	1	0	3	3.90932802523065	967
2	76	157.48	30.64522258	106.68	44	114	73	0.1	7	TN	1	0	4	3.11532507739938	967
3	75.54545455	157.48	30.46193776	105.41	41	120	86	0.3	7	TN	1	0	5	4.15109365029529	967
4	74.09090909	157.48	29.87542632	104.14	43.1	115	81	0.1	7	TN	1	0	6	3.47102644742296	967
5	73.63636364	157.48	29.6921415	102.87	40.4	120	70	0.1	7	TN	1	0	7	3.21661998125419	967
6	72.45454545	157.48	29.21560095	101.6	42.9	108	75	0.1	7	TN	1	0	8	3.34368377225604	967
7	71.72727273	157.48	28.92234524	101.6	42.8	117	73	0	7	TN	1	0	9	3.21330052927095	967
8	71.45454545	157.48	28.81237434	99.695	41.2	102	74	0.1	7	TN	1	0	10	2.87007932953073	967
9	70.63636364	157.48	28.48246166	99.06	40.6	118	67	0	7	TN	1	0	11	2.53236429701552	967
10	69.81818182	157.48	28.15254897	97.79	40.8	111	72	0.1	7	TN	1	0	12	2.54480698526614	967
11	69.09090909	157.48	27.85929325	97.79	38.3	111	71	0.1	7	TN	1	0	13	2.55611455109787	967
12	68.81818182	157.48	27.74932236	90.17	39.4	106	71	0.1	7	TN	1	0	14	2.56041650475013	967
0	76.63636364	149.86	34.12427498	115.57	38.1	138	84	0.1	8	TN	1	0	NA	NA	623
1	73.04545455	149.86	32.52533208	113.792	36.9	111	72	0.2	8	TN	1	0	NA	NA	623
2	74.63636364	149.86	33.23372451	115.57	37.2	122	74	0.1	8	TN	1	0	NA	NA	623
3	73.77272727	149.86	32.84916862	111.76	37.1	129	77	0.2	8	TN	1	0	NA	NA	623
4	73.54545455	149.86	32.7479697	113.03	37	134	89	0.1	8	TN	1	0	NA	NA	623
5	73.13636364	149.86	32.56581165	112.395	36.7	135	80	0.2	8	TN	1	0	NA	NA	623
6	73.13636364	149.86	32.56581165	111.76	36.9	137	88	0.1	8	TN	1	0	NA	NA	623
7	71.04545455	149.86	31.63478161	111.76	36	123	78	0.1	8	TN	1	0	NA	NA	623
8	73.54545455	149.86	32.7479697	107.95	37	139	83	0.1	8	TN	1	0	NA	NA	623
9	NA	NA	NA	NA	NA	NA	NA	NA	8	TN	1	0	NA	NA	623
10	NA	NA	NA	NA	NA	NA	NA	NA	8	TN	1	0	NA	NA	623
11	NA	NA	NA	NA	NA	NA	NA	NA	8	TN	1	0	NA	NA	623
12	NA	NA	NA	NA	NA	NA	NA	NA	8	TN	1	0	NA	NA	623
0	82	165.1	30.0829004	104.14	26.77	141	99	0.1	8	TN	0	1	2	1.59834558823529	760
1	80.81818182	165.1	29.6493331	101.6	26	144	97	0.2	8	TN	0	1	3	1.45772058823529	760
2	80.09090909	165.1	29.38252245	102.87	25.68	129	82	0.2	8	TN	0	1	4	1.45772058823529	760
3	79	165.1	28.98230649	101.6	25.03	130	91	0.2	8	TN	0	1	5	1.31709558823529	760
4	79.54545455	165.1	29.18241447	100.33	25.35	130	90	0.2	8	TN	0	1	6	1.17647058823529	760
5	78	165.1	28.61544185	100.33	24.42	120	90	0.2	8	TN	0	1	7	1.17647058823529	760
6	77.54545455	165.1	28.44868519	100.33	24.13	121	90	0.2	8	TN	0	1	8	1.17647058823529	760
7	77.18181818	165.1	28.31527987	99.06	23.9	130	88	0.2	8	TN	0	1	9	1.17647058823529	760
8	75.72727273	165.1	27.78165858	99.06	22.97	115	82	0.2	8	TN	0	1	10	1.17647058823529	760
9	76.18181818	165.1	27.94841523	99.06	23.06	118	84	0.3	8	TN	0	1	11	1.17647058823529	760
10	73.63636364	165.1	27.01457797	97.79	21.55	126	83	0.3	8	TN	0	1	12	0.882352941176471	760
11	76.18181818	165.1	27.94841523	97.79	23.26	123	85	0.2	8	TN	0	1	13	0.882352941176471	760
12	75.90909091	165.1	27.84836124	97.79	23.09	128	87	0.1	8	TN	0	1	14	0.882352941176471	760
0	96.31818182	177.8	30.46805723	113.03	29.3	142	81	0.1	8	TN	0	1	2	1.17647058823529	740
1	92.63636364	177.8	29.30339813	109.22	28	125	70	0.2	8	TN	0	1	3	1.17647058823529	740
2	92.27272727	177.8	29.18837006	110.49	27.8	133	76	0.2	8	TN	0	1	4	0.588235294117647	740
3	91	177.8	28.78577186	109.22	27.4	118	70	0.2	8	TN	0	1	5	0.588235294117647	740
4	90	177.8	28.46944469	108.712	27	136	77	0.2	8	TN	0	1	6	0.294117647058824	740
5	90.18181818	177.8	28.52695872	106.68	27	121	71	0.1	8	TN	0	1	7	0.294117647058824	740
6	89.77272727	177.8	28.39755216	106.68	26.9	129	71	0.1	8	TN	0	1	8	0.294117647058824	740
7	89	177.8	28.15311753	105.41	26.6	124	73	0.1	8	TN	0	1	9	0.294117647058824	740
8	88.36363636	177.8	27.95181843	104.14	26.3	126	70	0.1	8	TN	0	1	10	0.294117647058824	740
9	88.59090909	177.8	28.02371096	103.505	26.4	127	76	0.1	8	TN	0	1	11	0	740
10	88.09090909	177.8	27.86554738	104.14	26.2	123	78	0.2	8	TN	0	1	12	0	740
11	86.77272727	177.8	27.44857067	104.14	25.7	128	75	0.6	8	TN	0	1	13	0	740
12	86.90909091	177.8	27.49170619	101.6	25.7	119	73	0.2	8	TN	0	1	14	0	740
0	82.09090909	167.64	29.21055178	104.14	34	168	77	0.1	8	TN	1	1	2	2.26239332943356	421
1	82	167.64	29.17820344	104.14	34	140	80	0.2	8	TN	1	1	3	2.38522238163558	421
2	82.72727273	167.64	29.43699017	100.33	31	163	76	0.1	8	TN	1	1	4	2.37718164185764	421
3	83.09090909	167.64	29.56638353	102.87	31	142	68	0.2	8	TN	1	1	5	2.31303900116767	421
4	NA	NA	NA	NA	NA	NA	NA	NA	8	TN	1	1	NA	NA	421
5	NA	NA	NA	NA	NA	NA	NA	NA	8	TN	1	1	NA	NA	421
6	NA	NA	NA	NA	NA	NA	NA	NA	8	TN	1	1	NA	NA	421
7	NA	NA	NA	NA	NA	NA	NA	NA	8	TN	1	1	NA	NA	421
8	NA	NA	NA	NA	NA	NA	NA	NA	8	TN	1	1	NA	NA	421
9	NA	NA	NA	NA	NA	NA	NA	NA	8	TN	1	1	NA	NA	421
10	NA	NA	NA	NA	NA	NA	NA	NA	8	TN	1	1	NA	NA	421
11	NA	NA	NA	NA	NA	NA	NA	NA	8	TN	1	1	NA	NA	421
12	NA	NA	NA	NA	NA	NA	NA	NA	8	TN	1	1	NA	NA	421
0	91.63636364	172.72	30.7172681	107.95	29.3	135	84	0.1	8	TN	0	1	2	0.728860294117647	240
1	89.90909091	172.72	30.13827198	107.315	28.9	148	85	1	8	TN	0	1	3	0.588235294117647	240
2	87.36363636	172.72	29.28501453	107.315	27.8	132	78	1.7	8	TN	0	1	4	0.588235294117647	240
3	86.86363636	172.72	29.11741039	102.87	27.5	125	77	1	8	TN	0	1	5	0	240
4	86.59090909	172.72	29.02598995	104.14	27.4	118	69	0.2	8	TN	0	1	6	0	240
5	84.90909091	172.72	28.46223056	102.87	27	125	71	1.1	8	TN	0	1	7	0	240
6	84.36363636	172.72	28.27938968	101.6	26.5	105	65	0.8	8	TN	0	1	8	0	240
7	85.5	172.72	28.66030819	100.33	26.9	124	69	0.7	8	TN	0	1	9	0	240
8	84.68181818	172.72	28.38604686	100.33	26.7	119	65	0.6	8	TN	0	1	10	0	240
9	84.81818182	172.72	28.43175708	100.33	26.7	116	65	0.3	8	TN	0	1	11	0	240
10	83.68181818	172.72	28.05083858	99.06	37.3	129	68	0.9	8	TN	0	1	12	0	240
11	83.68181818	172.72	28.05083858	99.06	26.2	118	74	0.9	8	TN	0	1	13	0	240
12	82.95454545	172.72	27.80705074	98.425	25.9	117	64	0.7	8	TN	0	1	14	0	240
0	89.59090909	167.64	31.8792899	116.84	35.5	133	77	0.1	8	TN	0	0	2	0.588235294117647	106
1	88.27272727	167.64	31.41023896	116.84	35.1	110	59	0.1	8	TN	0	0	3	0.588235294117647	106
2	89.59090909	167.64	31.8792899	117.475	35.5	135	64	0.1	8	TN	0	0	4	0.588235294117647	106
3	89.18181818	167.64	31.73372237	113.03	35.3	151	73	0.1	8	TN	0	0	5	0.588235294117647	106
4	88.36363636	167.64	31.4425873	116.84	35.1	128	67	0.2	8	TN	0	0	6	0.588235294117647	106
5	87.86363636	167.64	31.26467143	114.3	34.9	128	73	0.2	8	TN	0	0	7	0.588235294117647	106
6	87.09090909	167.64	30.98971053	116.84	34.7	131	70	0.1	8	TN	0	0	8	0.588235294117647	106
7	88.18181818	167.64	31.37789062	116.84	35	141	73	0.1	8	TN	0	0	9	0.588235294117647	106
8	NA	NA	NA	NA	NA	NA	NA	NA	8	TN	0	0	NA	NA	106
9	NA	NA	NA	NA	NA	NA	NA	NA	8	TN	0	0	NA	NA	106
10	NA	NA	NA	NA	NA	NA	NA	NA	8	TN	0	0	NA	NA	106
11	NA	NA	NA	NA	NA	NA	NA	NA	8	TN	0	0	NA	NA	106
12	NA	NA	NA	NA	NA	NA	NA	NA	8	TN	0	0	NA	NA	106
0	68.54545455	157.48	27.63935147	104.14	30.9	170	91	0.1	8	TN	1	0	2	1.78713527839608	713
1	67.63636364	157.48	27.27278182	95.25	30.3	136	75	0.3	8	TN	1	0	3	0.739247311788213	713
2	67.54545455	157.48	27.23612486	93.98	30.3	170	98	0.2	8	TN	1	0	4	0.74024226105382	713
3	68.04545455	157.48	27.43773816	96.52	30.5	169	93	0.1	8	TN	1	0	5	0.734802939162672	713
4	68.63636364	157.48	27.67600843	93.98	30.8	160	94	0.1	8	TN	1	0	6	0.728476821153458	713
5	68.04545455	157.48	27.43773816	93.98	30.5	173	94	0.2	8	TN	1	0	7	0.734802939162672	713
6	68.18181818	157.48	27.49272361	95.25	30.6	157	87	0.2	8	TN	1	0	8	0.733333333352889	713
7	68.45454545	157.48	27.6026945	95.25	30.5	171	95	0.2	8	TN	1	0	9	0.730411686635486	713
8	68.63636364	157.48	27.67600843	96.52	30.8	168	90	0.2	8	TN	1	0	10	0.728476821153458	713
9	NA	NA	NA	NA	NA	NA	NA	NA	8	TN	1	0	NA	NA	713
10	NA	NA	NA	NA	NA	NA	NA	NA	8	TN	1	0	NA	NA	713
11	NA	NA	NA	NA	NA	NA	NA	NA	8	TN	1	0	NA	NA	713
12	67.86363636	157.48	27.36442423	93.98	30.5	168	103	0.2	8	TN	1	0	14	0.73677160084323	713
0	146.2272727	182.88	43.72159067	139.7	39.3	180	111	0.1	8	TN	0	1	2	1.17647058823529	382
1	143.6818182	182.88	42.96050609	139.7	38.9	146	95	0.1	8	TN	0	1	3	1.17647058823529	382
2	142.4545455	182.88	42.5935546	139.065	38.7	130	91	0.1	8	TN	0	1	4	1.17647058823529	382
3	141.5	182.88	42.30814789	137.16	38.5	147	105	0.1	8	TN	0	1	5	1.17647058823529	382
4	140.7727273	182.88	42.09069515	134.62	38.4	130	93	0.1	8	TN	0	1	6	1.17647058823529	382
5	140.9090909	182.88	42.13146754	133.35	38.4	132	93	0.1	8	TN	0	1	7	1.17647058823529	382
6	139.4090909	182.88	41.68297127	132.715	38.2	138	89	0.1	8	TN	0	1	8	1.17647058823529	382
7	139.7272727	182.88	41.77810684	134.62	38.2	127	79	0	8	TN	0	1	9	1.17647058823529	382
8	140	182.88	41.85965162	133.35	38.3	140	94	0.1	8	TN	0	1	10	1.17647058823529	382
9	141	182.88	42.15864913	134.62	38.4	151	90	0.1	8	TN	0	1	11	1.17647058823529	382
10	NA	NA	NA	NA	NA	NA	NA	NA	8	TN	0	1	NA	NA	382
11	NA	NA	NA	NA	NA	NA	NA	NA	8	TN	0	1	NA	NA	382
12	NA	NA	NA	NA	NA	NA	NA	NA	8	TN	0	1	NA	NA	382
0	91.27272727	172.72	30.59537418	108.585	50.1	135	80	0.1	8	TN	1	1	2	1.63823529411765	728
1	91.18181818	172.72	30.5649007	110.49	50.1	119	81	0.3	8	TN	1	1	3	1.28823529411765	728
2	88.86363636	172.72	29.78782695	107.315	29.6	105	70	0.4	8	TN	1	1	4	1.28823529411765	728
3	87.54545455	172.72	29.34596149	105.41	27.8	120	79	0.2	8	TN	1	1	5	0.588235294117647	728
4	85.68181818	172.72	28.72125515	104.775	NA	122	76	0.2	8	TN	1	1	6	0.588235294117647	728
5	85.27272727	172.72	28.58412448	104.14	31.9	127	89	0.2	8	TN	1	1	7	0.588235294117647	728
6	83.86363636	172.72	28.11178554	100.965	31.5	124	81	0.1	8	TN	1	1	8	0.588235294117647	728
7	83.45454545	172.72	27.97465488	100.965	31.4	115	76	0.1	8	TN	1	1	9	0.588235294117647	728
8	83.68181818	172.72	28.05083858	101.6	31.3	118	78	0.3	8	TN	1	1	10	0.588235294117647	728
9	84.27272727	172.72	28.2489162	99.06	31.6	112	93	0.2	8	TN	1	1	11	0.588235294117647	728
10	82.45454545	172.72	27.6394466	99.06	30.8	119	67	0.2	8	TN	1	1	12	0.588235294117647	728
11	83.27272727	172.72	27.91370792	101.6	31.3	112	74	0.1	8	TN	1	1	13	0.588235294117647	728
12	82.09090909	172.72	27.51755268	99.06	30.9	102	71	0.1	8	TN	1	1	14	0.588235294117647	728
0	110.7272727	154	46.68884834	NA	44.2	128	69	0.1	8	TN	0	0	2	0.938235294117647	924
1	107.8181818	154	45.46221193	123.825	43.8	130	66	0.6	8	TN	0	0	3	0.588235294117647	924
2	105.2272727	154	44.36973888	121.92	43.3	139	76	0.2	8	TN	0	0	4	0.588235294117647	924
3	104.4090909	154	44.02474739	118.11	43.1	131	62	0.6	8	TN	0	0	5	0.588235294117647	924
4	102.4090909	154	43.18143486	118.11	42.7	134	64	0.4	8	TN	0	0	6	0.294117647058824	924
5	101.2272727	154	42.68311382	115.57	42.6	126	65	0.2	8	TN	0	0	7	0.588235294117647	924
6	NA	NA	NA	NA	NA	NA	NA	NA	8	TN	0	0	NA	NA	924
7	NA	NA	NA	NA	NA	NA	NA	NA	8	TN	0	0	NA	NA	924
8	NA	NA	NA	NA	NA	NA	NA	NA	8	TN	0	0	NA	NA	924
9	NA	NA	NA	NA	NA	NA	NA	NA	8	TN	0	0	NA	NA	924
10	NA	NA	NA	NA	NA	NA	NA	NA	8	TN	0	0	NA	NA	924
11	NA	NA	NA	NA	NA	NA	NA	NA	8	TN	0	0	NA	NA	924
12	NA	NA	NA	NA	NA	NA	NA	NA	8	TN	0	0	NA	NA	924
0	71.22727273	156	29.26827446	90.805	25.9	119	86	0.1	8	TN	1	1	2	1.74237396295434	644
1	68.86363636	156	28.29702349	87.63	24.6	119	73	0.9	8	TN	1	1	3	0	644
2	67.54545455	156	27.7553643	86.995	23.9	120	79	0.3	8	TN	1	1	4	0	644
3	66.31818182	156	27.25106091	86.995	23.1	111	76	0.7	8	TN	1	1	5	0	644
4	65.81818182	156	27.04560397	85.725	22.9	93	68	0.5	8	TN	1	1	6	0	644
5	64.81818182	156	26.6346901	82.55	22.3	119	62	0.5	8	TN	1	1	7	0	644
6	63.54545455	156	26.11170881	82.55	21.4	115	75	0.9	8	TN	1	1	8	0	644
7	63.22727273	156	25.98096348	81.915	21.3	102	67	0.3	8	TN	1	1	9	0	644
8	62.63636364	156	25.73815074	81.915	20.8	96	56	0.6	8	TN	1	1	10	0	644
9	61.72727273	156	25.36459267	79.375	20.2	86	63	0.6	8	TN	1	1	11	0	644
10	61.31818182	156	25.19649154	76.835	19.9	97	67	0.3	8	TN	1	1	12	0	644
11	60.81818182	156	24.99103461	76.835	19.6	88	68	0.6	8	TN	1	1	13	0	644
12	60.31818182	156	24.78557767	77.47	19.2	99	69	0.6	8	TN	1	1	14	0	644
0	84.77272727	167.64	30.16482784	100.33	33.9	121	85	0.1	8	TN	1	0	2	2.03169847030034	422
1	83.18181818	167.64	29.59873187	100.33	33.4	111	70	0.9	8	TN	1	0	3	1.4770170363293	422
2	81.77272727	167.64	29.09733259	100.33	32.9	113	86	0.8	8	TN	1	0	4	1.48219599124716	422
3	80.68181818	167.64	28.7091525	96.52	32.5	121	78	0.3	8	TN	1	0	5	1.48632974317185	422
4	81.27272727	167.64	28.91941672	96.52	32.7	125	73	0.7	8	TN	1	0	6	1.48407685222772	422
5	79.54545455	167.64	28.30479824	96.52	32.1	113	86	0.8	8	TN	1	0	7	1.49075630250305	422
6	78.68181818	167.64	27.997489	93.98	31.7	102	70	0.8	8	TN	1	0	8	1.49420600129867	422
7	77.95454545	167.64	27.73870227	92.71	30.6	103	71	0.8	8	TN	1	0	9	1.4971702967088	422
8	78.68181818	167.64	27.997489	92.075	29.1	128	89	0.4	8	TN	1	0	10	1.49420600129867	422
9	78.27272727	167.64	27.85192147	91.44	31.5	106	72	0.6	8	TN	1	0	11	1.49586663934979	422
10	77.68181818	167.64	27.64165725	88.9	31.2	133	76	0.3	8	TN	1	0	12	1.49829621726565	422
11	75.90909091	167.64	27.01086461	88.9	30.6	106	66	0.7	8	TN	1	0	13	1.50581190559662	422
12	75.45454545	167.64	26.8491229	91.44	30.4	122	86	0.3	8	TN	1	0	14	1.50779588946007	422
0	118.6363636	165.1	43.52348671	130.81	43	135	78	0.1	8	TN	0	0	2	1.28823529411765	651
1	117.3636364	165.1	43.05656811	129.54	42.8	130	71	0.5	8	TN	0	0	3	1.28823529411765	651
2	116.7272727	165.1	42.82310877	129.54	42.7	127	72	0.3	8	TN	0	0	4	1.28823529411765	651
3	115.0454545	165.1	42.20610914	128.27	42.4	132	69	0.9	8	TN	0	0	5	0.588235294117647	651
4	113.6363636	165.1	41.68916352	127	42.1	133	66	0.6	8	TN	0	0	6	0.588235294117647	651
5	113.4545455	165.1	41.62246088	127	41.9	137	78	3	8	TN	0	0	7	0.588235294117647	651
6	110.9545455	165.1	40.70529929	127	41.7	134	68	0.2	8	TN	0	0	8	0.588235294117647	651
7	109.4090909	165.1	40.13832664	125.73	41.3	130	67	0.2	8	TN	0	0	9	0.588235294117647	651
8	108.6363636	165.1	39.85484032	126.365	41.2	131	68	0.1	8	TN	0	0	10	0.588235294117647	651
9	107.6363636	165.1	39.48797568	125.73	41	138	7	0.2	8	TN	0	0	11	0.588235294117647	651
10	106.6363636	165.1	39.12111104	125.73	40.8	130	71	0.2	8	TN	0	0	12	0.588235294117647	651
11	105.3181818	165.1	38.63751675	132.08	40.5	125	68	0.2	8	TN	0	0	13	0.294117647058824	651
12	104.2727273	165.1	38.25397646	119.38	40.3	135	69	0.3	8	TN	0	0	14	0.294117647058824	651
0	94.40909091	160.02	36.86933323	109.855	39.8	143	84	0.3	8	TN	0	0	2	0.588235294117647	125
1	92.40909091	160.02	36.0882785	107.95	35.4	145	82	0.6	8	TN	0	0	3	0.588235294117647	125
2	91.36363636	160.02	35.6799999	106.68	35.1	136	74	0.2	8	TN	0	0	4	0.588235294117647	125
3	89.59090909	160.02	34.98770139	106.68	34.6	141	86	0.3	8	TN	0	0	5	0.588235294117647	125
4	88.27272727	160.02	34.47291532	106.68	32.7	117	78	0.3	8	TN	0	0	6	0.588235294117647	125
5	87.77272727	160.02	34.27765164	106.68	32	105	71	0.4	8	TN	0	0	7	0.588235294117647	125
6	86.27272727	160.02	33.6918606	106.68	32.3	114	70	0.3	8	TN	0	0	8	0.588235294117647	125
7	86.18181818	160.02	33.65635811	107.315	37.6	118	75	0.5	8	TN	0	0	9	0.588235294117647	125
8	83.36363636	160.02	32.555781	104.775	36.8	130	77	0.4	8	TN	0	0	10	0.294117647058824	125
9	82.95454545	160.02	32.39601981	104.14	36.7	134	77	0.3	8	TN	0	0	11	0.294117647058824	125
10	81.09090909	160.02	31.66821881	101.6	36.1	110	73	0.3	8	TN	0	0	12	0.294117647058824	125
11	80.86363636	160.02	31.57946259	100.965	36	120	67	0.2	8	TN	0	0	13	0.294117647058824	125
12	80.95454545	160.02	31.61496508	102.235	37.6	122	75	0.1	8	TN	0	0	14	0.294117647058824	125
0	89.40909091	172.72	29.97066784	110.49	28.9	137	91	0.1	8	TN	0	1	2	1.31709558823529	694
1	88.5	172.72	29.66593303	109.22	28.6	114	76	0.9	8	TN	0	1	3	1.17647058823529	694
2	87.68181818	172.72	29.39167171	109.22	28.3	132	77	1.4	8	TN	0	1	4	1.17647058823529	694
3	85.68181818	172.72	28.72125515	109.22	27.8	118	74	1.4	8	TN	0	1	5	1.17647058823529	694
4	84.86363636	172.72	28.44699382	109.22	27.2	122	75	1.2	8	TN	0	1	6	1.17647058823529	694
5	85.09090909	172.72	28.52317752	107.95	27.2	135	85	0.5	8	TN	0	1	7	1.17647058823529	694
6	83.86363636	172.72	28.11178554	106.68	26.7	137	84	0.6	8	TN	0	1	8	1.17647058823529	694
7	83	172.72	27.82228748	106.045	25.9	140	85	0.9	8	TN	0	1	9	1.17647058823529	694
8	81.18181818	172.72	27.21281787	106.045	25.5	143	90	0.7	8	TN	0	1	10	1.17647058823529	694
9	81.59090909	172.72	27.34994853	104.14	25.7	135	82	0.2	8	TN	0	1	11	1.17647058823529	694
10	80.95454545	172.72	27.13663417	104.14	25.4	131	80	0.2	8	TN	0	1	12	1.17647058823529	694
11	80.18181818	172.72	26.87760959	103.505	25.1	135	88	0.3	8	TN	0	1	13	1.17647058823529	694
12	79.63636364	172.72	26.69476871	103.505	NA	136	87	0.6	8	TN	0	1	14	1.17647058823529	694
0	80.86363636	157.48	32.6063702	104.14	36.8	110	79	NA	8	TN	1	0	2	11.2207651360618	408
1	78.90909091	157.48	31.81824546	102.87	35.9	115	79	0.7	8	TN	1	0	3	3.11898210915255	408
2	77.77272727	157.48	31.36003339	101.6	35.7	102	70	0.2	8	TN	1	0	4	2.82299308994715	408
3	76.77272727	157.48	30.95680678	102.87	35.3	118	82	0.4	8	TN	1	0	5	2.51619823797253	408
4	75.04545455	157.48	30.26032445	97.79	34.8	121	84	0.3	8	TN	1	0	6	2.20929917711895	408
5	74.13636364	157.48	29.8937548	97.155	34.5	106	72	0.1	8	TN	1	0	7	1.98346016535218	408
6	73.04545455	157.48	29.45387123	95.25	34	116	80	0.7	8	TN	1	0	8	1.78717376202517	408
7	72.04545455	157.48	29.05064461	95.25	33.6	115	82	0.3	8	TN	1	0	9	1.79287437389798	408
8	69.86363636	157.48	28.17087745	95.25	32.6	117	76	0.7	8	TN	1	0	10	1.73431053640447	408
9	69.81818182	157.48	28.15254897	95.25	32.7	105	71	0.9	8	TN	1	0	11	1.66292892176117	408
10	69.86363636	157.48	28.17087745	95.25	32.6	130	77	0.5	8	TN	1	0	12	1.66274254681064	408
11	NA	NA	NA	NA	NA	NA	NA	NA	8	TN	1	0	13	NA	408
12	66.81818182	157.48	26.94286914	91.44	31.3	126	83	0.3	8	TN	1	0	14	1.60096038434755	408
0	84.59090909	157.48	34.10930575	100.33	37.9	122	59	0.1	9	TN	0	0	2	1.55147058823529	810
1	81.09090909	157.48	32.69801261	97.79	35.8	115	55	0.2	9	TN	0	0	3	1.27022058823529	810
2	81.04545455	157.48	32.67968413	96.52	35.7	127	72	0.2	9	TN	0	0	4	1.27022058823529	810
3	80.68181818	157.48	32.53305627	96.52	35.6	107	57	0.4	9	TN	0	0	5	1.17647058823529	810
4	78.36363636	157.48	31.59830366	96.52	34.8	130	74	0.7	9	TN	0	0	6	1.17647058823529	810
5	77.36363636	157.48	31.19507705	93.98	34.4	121	60	0.6	9	TN	0	0	7	1.17647058823529	810
6	75.86363636	157.48	30.59023713	93.98	35.1	137	74	0.9	9	TN	0	0	8	0.588235294117647	810
7	75.45454545	157.48	30.42528079	93.98	34.9	107	67	1.1	9	TN	0	0	9	0.588235294117647	810
8	73.86363636	157.48	29.78378391	91.44	34.4	121	62	0.1	9	TN	0	0	10	0.588235294117647	810
9	72.45454545	157.48	29.21560095	88.9	33.8	126	62	0.3	9	TN	0	0	11	0.588235294117647	810
10	71.95454545	157.48	29.01398764	103.505	33.7	105	55	0.5	9	TN	0	0	12	0.588235294117647	810
11	71.13636364	157.48	28.68407496	88.9	33.3	131	72	0.7	9	TN	0	0	13	0	810
12	70.45454545	157.48	28.40914773	88.9	33	119	67	0.3	9	TN	0	0	14	0	810
0	101.2727273	180.34	31.13926627	115.57	30.1	159	97	0.1	9	TN	1	1	2	3.951386431709	404
1	106.5	180.34	32.74654437	114.3	28.9	124	63	0.3	9	TN	1	1	3	2.95395004832919	404
2	94.40909091	180.34	29.02884023	110.49	27.9	121	57	0.3	9	TN	1	1	4	2.8967056026741	404
3	92	180.34	28.28809466	109.22	26.9	119	62	0.3	9	TN	1	1	5	2.50296515345269	404
4	90.09090909	180.34	27.70108875	106.68	26.2	100	55	0.3	9	TN	1	1	6	1.94521932688452	404
5	88	180.34	27.0581775	104.14	25.3	100	51	0.7	9	TN	1	1	7	1.94851604278075	404
6	86.27272727	180.34	26.52707691	102.87	24.6	120	55	0.9	9	TN	1	1	8	1.951359945458	404
7	84.68181818	180.34	26.03790532	101.6	23.9	117	56	0.4	9	TN	1	1	9	1.80647058823529	404
8	84.59090909	180.34	26.00995265	100.33	23.8	108	56	0.7	9	TN	1	1	10	1.80647058823529	404
9	83.09090909	180.34	25.54873372	99.06	23.1	124	64	0.2	9	TN	1	1	11	1.45647058823529	404
10	80.68181818	180.34	24.80798816	99.06	22	135	63	0.1	9	TN	1	1	12	1.45647058823529	404
11	80.04545455	180.34	24.61231952	99.06	21.7	121	61	0.1	9	TN	1	1	13	0.868235294117647	404
12	79.54545455	180.34	24.45857987	95.25	21.4	134	72	0.1	9	TN	1	1	14	0.868235294117647	404
0	100.7272727	165.1	36.95327454	106.045	30	124	82	0.2	9	TN	0	1	2	1.31709558823529	595
1	98.40909091	165.1	36.10281562	101.6	29.3	128	80	0.3	9	TN	0	1	3	1.17647058823529	595
2	97.09090909	165.1	35.61922132	100.33	28.8	121	77	0.4	9	TN	0	1	4	1.17647058823529	595
3	96.68181818	165.1	35.46914033	99.06	28.7	132	73	NA	9	TN	0	1	5	1.17647058823529	595
4	96.31818182	165.1	35.33573501	99.06	28.6	105	66	0.3	9	TN	0	1	6	1.17647058823529	595
5	95.68181818	165.1	35.10227569	99.06	28.3	122	76	0.2	9	TN	0	1	7	1.17647058823529	595
6	94.09090909	165.1	34.5186274	96.52	27.8	133	77	0.4	9	TN	0	1	8	1.17647058823529	595
7	93.68181818	165.1	34.36854641	93.98	27.6	129	76	0.4	9	TN	0	1	9	1.17647058823529	595
8	93.68181818	165.1	34.36854641	96.52	27.6	111	65	0.3	9	TN	0	1	10	1.17647058823529	595
9	93	165.1	34.11841143	96.52	27.3	115	65	0.3	9	TN	0	1	11	0.588235294117647	595
10	92.77272727	165.1	34.0350331	96.52	27.2	107	66	0.1	9	TN	0	1	12	0.588235294117647	595
11	93.90909091	165.1	34.45192474	99.06	27.7	106	71	0.1	9	TN	0	1	13	0.294117647058824	595
12	94	165.1	34.48527607	96.52	27.7	133	69	0.2	9	TN	0	1	14	0.294117647058824	595
0	81.54545455	157.48	32.88129743	102.87	37	137	86	0	9	TN	1	0	2	3.42716899458906	799
1	81.09090909	157.48	32.69801261	99.06	36.9	155	73	0.3	9	TN	1	0	3	2.8205442715334	799
2	79.68181818	157.48	32.12982966	97.79	36.4	132	70	0.3	9	TN	1	0	4	2.49613883204957	799
3	78.45454545	157.48	31.63496063	96.52	36.1	145	79	0.2	9	TN	1	0	5	1.80834753369246	799
4	76.86363636	157.48	30.99346375	95.25	35.5	142	82	0.4	9	TN	1	0	6	1.07750373952988	799
5	76.04545455	157.48	30.66355106	95.25	35.2	134	70	0.3	9	TN	1	0	7	1.46293672279449	799
6	73.45454545	157.48	29.61882757	93.98	34.3	139	74	0.3	9	TN	1	0	8	1.46989419531452	799
7	73.86363636	157.48	29.78378391	93.98	34.4	124	79	0.6	9	TN	1	0	9	1.36722473605326	799
8	72.04545455	157.48	29.05064461	91.44	33.7	122	72	0.6	9	TN	1	0	10	1.2656862745098	799
9	71.22727273	157.48	28.72073193	90.17	33.4	130	70	0.6	9	TN	1	0	11	1.2656862745098	799
10	71.04545455	157.48	28.647418	88.9	33.3	119	69	0.8	9	TN	1	0	12	0.882352941176471	799
11	69.36363636	157.48	27.96926415	88.9	32.6	127	75	0.7	9	TN	1	0	13	0.294117647058824	799
12	68.36363636	157.48	27.56603754	87.63	32.1	122	66	0.8	9	TN	1	0	14	0.294117647058824	799
0	152.2272727	180.34	46.80673371	140.97	40.2	151	96	0.1	9	TN	1	1	2	4.64720812218048	142
1	146.3181818	180.34	44.98981063	137.16	39.3	149	87	0.2	9	TN	1	1	3	3.35991265107263	142
2	143.5909091	180.34	44.15123075	133.35	38.9	126	84	0.3	9	TN	1	1	4	1.69878777718608	142
3	141.5909091	180.34	43.53627217	130.81	38.6	129	84	0.2	9	TN	1	1	5	1.17647058823529	142
4	138.5	180.34	42.58588164	130.81	38	117	77	0.3	9	TN	1	1	6	0.588235294117647	142
5	132.2727273	180.34	40.67112424	128.27	36.9	123	82	0.5	9	TN	1	1	7	0	142
6	130.9545455	180.34	40.26581064	127	36.6	112	77	0.4	9	TN	1	1	8	0	142
7	128.4545455	180.34	39.49711241	123.19	36.1	121	79	0.4	9	TN	1	1	9	0	142
8	125.8636364	180.34	38.70046152	123.19	35.6	124	75	0.3	9	TN	1	1	10	0	142
9	124.4545455	180.34	38.26719525	119.38	35.3	124	77	0.3	9	TN	1	1	11	0	142
10	121.8636364	180.34	37.47054436	116.84	34.7	122	80	0.6	9	TN	1	1	12	0	142
11	121.6363636	180.34	37.40066271	120.65	34.6	122	78	0.4	9	TN	1	1	13	0	142
12	118.4545455	180.34	36.42231951	120.65	33.9	122	78	0.7	9	TN	1	1	14	0	142
0	159.7272727	193	42.88095592	130.81	42.35	143	94	0.2	10	TN	1	1	2	2.74163848833179	138
1	162.1818182	193	43.539912	134.62	42.78	145	88	0.1	10	TN	1	1	3	2.71795040869029	138
2	158.1818182	193	42.46605767	129.54	40.59	139	94	0.2	10	TN	1	1	4	1.88767748470527	138
3	153.2727273	193	41.14814553	134.62	39.68	135	90	0.3	10	TN	1	1	5	1.17647058823529	138
4	151.4545455	193	40.66002993	128.27	39.32	134	87	0.2	10	TN	1	1	6	0.588235294117647	138
5	149.4545455	193	40.12310277	127	38.92	123	88	0.4	10	TN	1	1	7	0.588235294117647	138
6	148.1818182	193	39.78142184	124.46	38.66	127	89	0.3	10	TN	1	1	8	0.588235294117647	138
7	146.0909091	193	39.22008889	123.19	38.23	125	80	0.5	10	TN	1	1	9	0.588235294117647	138
8	144.0909091	193	38.68316172	123.19	37.8	128	82	0.3	10	TN	1	1	10	0.588235294117647	138
9	143	193	38.39029236	121.92	37.56	130	86	0.2	10	TN	1	1	11	0.588235294117647	138
10	141.1818182	193	37.90217676	119.38	37.15	124	84	0.2	10	TN	1	1	12	0.588235294117647	138
11	138.8181818	193	37.26762646	116.84	36.6	124	84	NA	10	TN	1	1	13	1.17647058823529	138
12	138.6363636	193	37.21881489	119.38	36.6	121	82	0.3	10	TN	1	1	NA	NA	138
0	100.4545455	177.8	31.77650142	102.235	33.63	129	78	0.1	10	TN	0	1	2	0.588235294117647	253
1	98.36363636	177.8	31.11509006	101.6	31.34	NA	NA	0.3	10	TN	0	1	3	0.588235294117647	253
2	98.36363636	177.8	31.11509006	101.6	31.34	NA	NA	1.3	10	TN	0	1	4	0.588235294117647	253
3	95.63636364	177.8	30.25237962	101.6	31.34	NA	NA	0.6	10	TN	0	1	5	0.588235294117647	253
4	95.18181818	177.8	30.10859454	100.33	31.15	NA	NA	0.2	10	TN	0	1	6	0.588235294117647	253
5	94.81818182	177.8	29.99356648	97.79	31.1	NA	NA	0.1	10	TN	0	1	7	0.588235294117647	253
6	93.54545455	177.8	29.59096827	96.52	25.36	NA	NA	0.1	10	TN	0	1	8	0.588235294117647	253
7	92.18181818	177.8	29.15961305	96.52	28.79	NA	NA	0.1	10	TN	0	1	9	0.588235294117647	253
8	92.09090909	177.8	29.13085604	97.79	26.54	NA	NA	0.2	10	TN	0	1	10	0.588235294117647	253
9	91.36363636	177.8	28.90079992	96.52	26.25	NA	NA	0.2	10	TN	0	1	11	0.588235294117647	253
10	90.81818182	177.8	28.72825783	93.98	26.01	NA	NA	0.3	10	TN	0	1	12	0.588235294117647	253
11	90.09090909	177.8	28.49820171	93.98	26.01	NA	NA	0.2	10	TN	0	1	13	0.588235294117647	253
12	90.09090909	177.8	28.49820171	93.98	26.01	NA	NA	1.2	10	TN	0	1	NA	NA	253
0	124.2727273	177.8	39.3108393	115.57	30.09	126	61	0.1	11	TN	1	1	2	2.76360294117647	699
1	125.4545455	177.8	39.6846805	117.348	30.39	130	75	0.1	11	TN	1	1	3	2.76360294117647	699
2	124.2727273	177.8	39.3108393	114.808	30.09	117	71	0.2	11	TN	1	1	4	1.68235294117647	699
3	124.5454545	177.8	39.39711032	112.268	30.16	136	76	1	11	TN	1	1	5	1.23235294117647	699
4	124.2727273	177.8	39.3108393	111.76	30.09	127	73	0.1	11	TN	1	1	6	1.23235294117647	699
5	124.2727273	177.8	39.3108393	111.76	30.09	127	73	0.1	11	TN	1	1	7	1.23235294117647	699
6	124.2727273	177.8	39.3108393	108.966	30.09	130	76	0.1	11	TN	1	1	8	0.882352941176471	699
7	125.0909091	177.8	39.56965243	108.712	30.3	143	82	0.1	11	TN	1	1	9	0.882352941176471	699
8	124.7272727	177.8	39.45462436	107.442	30.2	144	87	0.1	11	TN	1	1	10	0.882352941176471	699
9	125.0909091	177.8	39.56965243	107.188	30.3	145	82	0.1	11	TN	1	1	11	0.882352941176471	699
10	124.3636364	177.8	39.33959632	106.68	30.11	127	54	0	11	TN	1	1	12	0.882352941176471	699
11	125.1818182	177.8	39.59840944	106.172	30.32	138	111	0.1	11	TN	1	1	13	0.882352941176471	699
12	124.2727273	177.8	39.3108393	104.14	30.09	140	88	0.1	11	TN	1	1	14	0.882352941176471	699
0	116.7272727	182.88	34.90116408	114.3	31.74	117	75	0.1	11	TN	0	1	2	0.588235294117647	838
1	115	182.88	34.38471383	113.792	35.55	132	89	0.3	11	TN	0	1	3	0.294117647058824	838
2	112.6363636	182.88	33.67799244	111.76	32.62	128	78	0.4	11	TN	0	1	4	0.294117647058824	838
3	112.6363636	182.88	33.67799244	111.76	32.62	128	78	0.4	11	TN	0	1	5	0.294117647058824	838
4	112.6363636	182.88	33.67799244	111.76	32.62	128	78	0.4	11	TN	0	1	6	0.294117647058824	838
5	113.3636364	182.88	33.89544518	109.728	35.03	142	82	0.4	11	TN	0	1	7	0	838
6	111.8181818	182.88	33.43335811	106.68	35.61	127	78	0.4	11	TN	0	1	8	0	838
7	111.9090909	182.88	33.4605397	105.664	30.21	128	85	0.2	11	TN	0	1	9	0	838
8	111.6363636	182.88	33.37899493	104.902	35.55	132	81	0.3	11	TN	0	1	10	0	838
9	112.1818182	182.88	33.54208448	104.14	31.39	132	83	0.2	11	TN	0	1	11	0	838
10	112.4545455	182.88	33.62362926	104.14	32.56	128	82	0.1	11	TN	0	1	12	0	838
11	NA	NA	NA	NA	NA	NA	NA	NA	11	TN	0	1	NA	NA	838
12	NA	NA	NA	NA	NA	NA	NA	NA	11	TN	0	1	NA	NA	838
0	90.63636364	172.72	30.38205982	104.14	42.86	146	77	0.1	11	TN	1	0	2	2.87913741218138	781
1	88.72727273	172.72	29.74211673	104.14	42.85	138	73	0.2	11	TN	1	0	3	1.73616803275657	781
2	87.27272727	172.72	29.25454105	101.6	42.17	121	69	0.3	11	TN	1	0	4	1.002604166698	781
3	86.54545455	172.72	29.01075321	100.076	41.92	144	73	0.9	11	TN	1	0	5	0.693277310887958	781
4	86.54545455	172.72	29.01075321	100.076	41.92	144	73	0.9	11	TN	1	0	6	0.693277310887958	781
5	85.45454545	172.72	28.64507145	99.06	41.14	153	74	0.9	11	TN	1	0	7	0.409574468106892	781
6	83.81818182	172.72	28.0965488	96.52	41.75	171	89	1.4	11	TN	1	0	8	0.566702819944323	781
7	83.90909091	172.72	28.12702228	96.52	41.78	134	82	1	11	TN	1	0	9	0.625677139754868	781
8	83.90909091	172.72	28.12702228	95.504	41.18	185	84	1.1	11	TN	1	0	10	0.744853737803414	781
9	NA	NA	NA	NA	NA	NA	NA	NA	11	TN	1	0	NA	NA	781
10	NA	NA	NA	NA	NA	NA	NA	NA	11	TN	1	0	NA	NA	781
11	NA	NA	NA	NA	NA	NA	NA	NA	11	TN	1	0	NA	NA	781
12	NA	NA	NA	NA	NA	NA	NA	NA	11	TN	1	0	NA	NA	781
0	92.27272727	157.48	37.20681928	109.22	46.31	137	70	0.1	11	TN	1	0	2	2.42022058823529	901
1	91.18181818	157.48	36.7669357	108.204	45.57	117	66	0.3	11	TN	1	0	3	0.294117647058824	901
2	90.36363636	157.48	36.43702302	105.41	45.35	132	67	0.2	11	TN	1	0	4	0.147058823529412	901
3	87.63636364	157.48	35.33731408	102.108	44.59	129	69	0.2	11	TN	1	0	5	0	901
4	87.18181818	157.48	35.15402925	101.6	45.51	137	71	0.1	11	TN	1	0	6	0	901
5	87.54545455	157.48	35.30065711	101.092	NA	138	78	0.1	11	TN	1	0	7	0	901
6	85.27272727	157.48	34.38423299	100.076	43.29	136	67	0.5	11	TN	1	0	8	0	901
7	84.36363636	157.48	34.01766334	98.044	43.86	117	69	0.2	11	TN	1	0	9	0	901
8	83	157.48	33.46780887	96.774	43.43	128	69	0.1	11	TN	1	0	10	0	901
9	81.90909091	157.48	33.02792529	95.504	43.67	141	69	0.1	11	TN	1	0	11	0	901
10	81.18181818	157.48	32.73466957	94.488	42.83	130	67	0.3	11	TN	1	0	12	0	901
11	80.63636364	157.48	32.51472779	93.472	43.25	122	71	0.3	11	TN	1	0	13	0	901
12	81.81818182	157.48	32.99126833	92.456	42.79	123	67	0.3	11	TN	1	0	14	0	901
0	109	167.64	38.78566068	128.016	44.36	112	69	0.1	11	TN	0	0	2	1.52647058823529	413
1	106.2727273	167.64	37.81521046	124.968	43.25	120	71	0.3	11	TN	0	0	3	0.588235294117647	413
2	105.7272727	167.64	37.62112039	122.174	43.11	117	68	0.3	11	TN	0	0	4	0	413
3	105.4545455	167.64	37.5240754	120.904	43.04	111	66	0.3	11	TN	0	0	5	0	413
4	105.4545455	167.64	37.5240754	120.904	43.04	111	66	0.3	11	TN	0	0	NA	NA	413
5	105.5454545	167.64	37.55642371	119.888	42.47	127	85	0.2	11	TN	0	0	7	0	413
6	104.6363636	167.64	37.2329403	118.872	42.53	126	80	0.1	11	TN	0	0	8	0	413
7	103.9090909	167.64	36.97415358	117.856	42.34	121	72	0.1	11	TN	0	0	9	0	413
8	103.1818182	167.64	36.71536687	116.332	42.45	123	77	0.1	11	TN	0	0	10	0	413
9	103.2727273	167.64	36.74771521	115.316	42.18	137	82	0.6	11	TN	0	0	11	0	413
10	102.6363636	167.64	36.5212768	114.3	42.76	129	83	0.6	11	TN	0	0	12	0	413
11	100.8181818	167.64	35.87430999	113.792	42.69	132	84	0.7	11	TN	0	0	13	0	413
12	99.90909091	167.64	35.55082659	112.776	41.29	127	80	0.1	11	TN	0	0	14	0	413
0	106.2727273	152.4	45.75640466	119.38	49.85	153	80	0.2	11	TN	0	0	2	0.588235294117647	493
1	102.3636364	152.4	44.07332049	119.38	49.46	158	88	0.2	11	TN	0	0	3	0.588235294117647	493
2	102.8181818	152.4	44.26902792	118.364	49.16	149	82	0.3	11	TN	0	0	4	0.588235294117647	493
3	101.0909091	152.4	43.52533958	117.602	48.79	159	92	0.3	11	TN	0	0	5	0	493
4	100.4545455	152.4	43.25134915	116.84	48.65	139	82	0.3	11	TN	0	0	6	0	493
5	99.72727273	152.4	42.93821719	111.76	48.89	143	80	0.2	11	TN	0	0	7	0	493
6	99.09090909	152.4	42.66422674	111.252	48.55	145	74	0.3	11	TN	0	0	8	0	493
7	98.63636364	152.4	42.46851928	110.236	48.25	134	92	0.3	11	TN	0	0	9	0	493
8	98.36363636	152.4	42.3510948	109.728	48.39	133	73	0.3	11	TN	0	0	10	0	493
9	97	152.4	41.76397242	109.728	48.48	127	74	0.2	11	TN	0	0	11	0	493
10	97.27272727	152.4	41.88139689	109.728	47.94	133	86	0.2	11	TN	0	0	12	0	493
11	97.90909091	152.4	42.15538734	109.728	47.89	129	78	0.1	11	TN	0	0	13	0	493
12	NA	NA	NA	NA	NA	NA	NA	NA	11	TN	0	0	14	0	493
0	113.4545455	157.48	45.7478921	109.22	47.43	122	70	0	11	TN	1	0	2	2.72052696021048	331
1	111.6363636	157.48	45.01475277	108.204	48.19	125	67	0.3	11	TN	1	0	3	2.74385418709993	331
2	110.2727273	157.48	44.46489832	107.442	46.87	115	66	0.3	11	TN	1	0	4	1.77767082072736	331
3	109.3636364	157.48	44.09832868	106.172	47.74	117	64	0.2	11	TN	1	0	5	1.51277932590549	331
4	108.3636364	157.48	43.69510207	105.41	48.07	124	66	0.1	11	TN	1	0	6	1.17079549911363	331
5	107.5454545	157.48	43.36518935	104.648	47.07	125	66	0.3	11	TN	1	0	7	1.17746506924113	331
6	107.0909091	157.48	43.18190455	104.14	46.98	125	71	0.1	11	TN	1	0	NA	NA	331
7	106.0909091	157.48	42.77867794	104.14	47.37	120	72	0.1	11	TN	1	0	9	1.11888200003014	331
8	107	157.48	43.14524758	103.632	46.21	126	69	0.1	11	TN	1	0	10	1.11187465640462	331
9	105.8181818	157.48	42.66870703	102.616	46.71	128	70	0.3	11	TN	1	0	11	1.19188397023713	331
10	105.8181818	157.48	42.66870703	102.616	46.71	128	70	0.3	11	TN	1	0	12	1.19188397023713	331
11	108.0909091	157.48	43.58513116	102.108	46.44	123	68	0.1	11	TN	1	0	13	1.1730074703659	331
12	105.8181818	157.48	42.66870703	101.6	46.41	135	73	0.2	11	TN	1	0	14	1.19188397023713	331
0	99.36363636	167.64	35.35673654	116.84	45.67	134	88	0.1	11	TN	0	0	2	0.294117647058824	881
1	97.31818182	167.64	34.62889888	115.062	44.26	123	78	0.5	11	TN	0	0	3	0.294117647058824	881
2	95.59090909	167.64	34.0142804	112.014	43.51	121	78	1.1	11	TN	0	0	4	0.147058823529412	881
3	94.59090909	167.64	33.65844865	106.68	44.15	130	78	0.8	11	TN	0	0	5	0.147058823529412	881
4	93.36363636	167.64	33.22174605	106.172	43.21	121	72	0.6	11	TN	0	0	6	0.147058823529412	881
5	92.45454545	167.64	32.89826264	105.156	42.96	126	79	0.4	11	TN	0	0	7	0	881
6	91.36363636	167.64	32.51008255	104.648	42.95	127	78	0.3	11	TN	0	0	8	0	881
7	90.45454545	167.64	32.18659914	104.14	42.08	124	82	0.3	11	TN	0	0	9	0	881
8	89.72727273	167.64	31.92781242	103.632	42.17	126	77	0.3	11	TN	0	0	10	0	881
9	88.36363636	167.64	31.4425873	102.108	41.76	122	73	0.4	11	TN	0	0	11	0	881
10	87.18181818	167.64	31.02205887	101.6	41.69	122	75	0.2	11	TN	0	0	NA	NA	881
11	86.90909091	167.64	30.92501385	101.6	41.6	135	95	0.7	11	TN	0	0	13	0	881
12	86.45454545	167.64	30.76327214	101.6	40.7	126	72	0.2	11	TN	0	0	14	0	881
0	113.8181818	187.96	32.21667908	119.38	30.54	138	81	0	11	TN	0	1	2	0.588235294117647	503
1	110.7272727	187.96	31.34178523	119.38	30.72	121	99	0.3	11	TN	0	1	3	0.294117647058824	503
2	109.7272727	187.96	31.05873134	118.11	31.45	144	78	0.3	11	TN	0	1	4	0.294117647058824	503
3	108.1818182	187.96	30.62128444	114.554	29.81	140	74	0.2	11	TN	0	1	5	0.294117647058824	503
4	106	187.96	30.00371231	113.284	31.16	107	74	0.3	11	TN	0	1	6	0.294117647058824	503
5	105.9090909	187.96	29.97798013	112.268	28.96	128	68	0.3	11	TN	0	1	7	0.294117647058824	503
6	104	187.96	29.43760453	110.744	29.3	102	89	0.2	11	TN	0	1	8	0.294117647058824	503
7	102.9090909	187.96	29.12881846	109.22	28.86	100	82	0.3	11	TN	0	1	9	0.294117647058824	503
8	102.0909091	187.96	28.89722892	108.712	28.53	101	67	0.2	11	TN	0	1	10	0.294117647058824	503
9	101	187.96	28.58844286	107.696	30.24	107	65	0.2	11	TN	0	1	11	0.294117647058824	503
10	100.6363636	187.96	28.48551416	106.934	29.01	100	56	0.1	11	TN	0	1	12	0.294117647058824	503
11	98	187.96	27.73928119	106.68	28.94	110	83	0.1	11	TN	0	1	13	0.294117647058824	503
12	97.72727273	187.96	27.66208468	104.14	26.65	NA	NA	0.2	11	TN	0	1	14	0.294117647058824	503
0	101.4545455	175.26	33.02979627	111.76	34.63	116	82	0.2	11	TN	0	1	2	1.58235294117647	963
1	99.18181818	175.26	32.28988146	111.76	34.87	120	78	0.2	11	TN	0	1	3	0.882352941176471	963
2	97.72727273	175.26	31.816336	109.22	34.31	104	90	0.1	11	TN	0	1	4	0.441176470588235	963
3	97.72727273	175.26	31.816336	109.22	34.31	104	90	0.1	11	TN	0	1	5	0.441176470588235	963
4	97.09090909	175.26	31.60915986	107.188	34.06	113	76	0.5	11	TN	0	1	6	0	963
5	95.18181818	175.26	30.98763143	105.41	33.24	111	72	0.3	11	TN	0	1	7	0	963
6	93.36363636	175.26	30.3956996	103.632	32.51	102	69	0.3	11	TN	0	1	8	0	963
7	92.90909091	175.26	30.24771664	101.6	36.09	101	63	0.4	11	TN	0	1	9	0	963
8	92.90909091	175.26	30.24771664	101.092	32.32	111	71	0.3	11	TN	0	1	10	0	963
9	93.36363636	175.26	30.3956996	100.076	30.34	113	68	0.1	11	TN	0	1	11	0	963
10	92.45454545	175.26	30.09973368	99.314	32.12	120	98	0.4	11	TN	0	1	12	0	963
11	92.18181818	175.26	30.01094391	98.044	27.66	94	59	0.3	11	TN	0	1	13	0	963
12	90.72727273	175.26	29.53739844	96.774	30.26	93	66	0.2	11	TN	0	1	14	0	963
0	108.4545455	177.8	34.30711872	116.332	35.84	116	78	0.2	11	TN	0	1	2	1.44485294117647	105
1	105.3636364	177.8	33.32938021	112.014	30.52	108	70	0.2	11	TN	0	1	3	1.16360294117647	105
2	106.0909091	177.8	33.55943632	110.744	30.78	102	65	0.2	11	TN	0	1	4	1.16360294117647	105
3	104	177.8	32.89802498	107.95	28.94	120	77	0.2	11	TN	0	1	5	1.16360294117647	105
4	103.9090909	177.8	32.86926796	107.188	28.91	104	68	0.2	11	TN	0	1	6	1.16360294117647	105
5	104.2727273	177.8	32.98429603	106.68	27.03	109	68	0.1	11	TN	0	1	7	1.16360294117647	105
6	102.6363636	177.8	32.46666975	106.172	27.03	104	69	0.1	11	TN	0	1	8	1.16360294117647	105
7	102.4545455	177.8	32.40915574	104.14	29.3	119	77	0.2	11	TN	0	1	9	1.16360294117647	105
8	102	177.8	32.26537065	104.14	28.19	119	74	0.1	11	TN	0	1	10	1.16360294117647	105
9	102	177.8	32.26537065	104.14	28.19	119	74	0.1	11	TN	0	1	11	1.16360294117647	105
10	101.4545455	177.8	32.09282858	104.14	30.1	107	69	0.1	11	TN	0	1	12	0.869485294117647	105
11	101.2727273	177.8	32.03531454	103.632	24.42	93	58	0.1	11	TN	0	1	13	0.869485294117647	105
12	100.8181818	177.8	31.89152945	101.6	28.67	106	73	0.4	11	TN	0	1	14	0.869485294117647	105
0	121.2727273	180.34	37.28885206	124.46	37.03	136	83	0.1	11	TN	0	1	2	1.36397058823529	586
1	119.3636364	180.34	36.70184614	123.444	37.4	123	78	0.1	11	TN	0	1	3	1.27022058823529	586
2	120.0909091	180.34	36.92546744	121.92	36.68	117	77	0.1	11	TN	0	1	4	1.17647058823529	586
3	117.5454545	180.34	36.14279289	121.92	37.8	118	76	0.1	11	TN	0	1	5	1.17647058823529	586
4	117.5454545	180.34	36.14279289	121.412	37.8	131	84	0.1	11	TN	0	1	6	1.17647058823529	586
5	NA	NA	NA	NA	NA	NA	NA	NA	11	TN	0	1	NA	NA	586
6	116.4545455	180.34	35.80736093	121.412	37.6	128	80	0.1	11	TN	0	1	8	1.17647058823529	586
7	116.8181818	180.34	35.91917158	119.38	37.7	136	71	0.1	11	TN	0	1	9	1.17647058823529	586
8	NA	NA	NA	NA	NA	NA	NA	NA	11	TN	0	1	NA	NA	586
9	116.5454545	180.34	35.8353136	119.634	37.5	124	81	0	11	TN	0	1	11	1.17647058823529	586
10	NA	NA	NA	NA	NA	NA	NA	NA	11	TN	0	1	NA	NA	586
11	NA	NA	NA	NA	NA	NA	NA	NA	11	TN	0	1	NA	NA	586
12	NA	NA	NA	NA	NA	NA	NA	NA	11	TN	0	1	NA	NA	586
0	101.7272727	182.88	30.4162014	109.22	29.86	121	83	0.1	11	TN	0	1	2	0.588235294117647	803
1	100	182.88	29.89975116	108.712	31.28	118	80	0.1	11	TN	0	1	3	0.588235294117647	803
2	98.81818182	182.88	29.54639046	105.664	30.83	126	87	0.2	11	TN	0	1	4	0.588235294117647	803
3	96.63636364	182.88	28.89403226	101.854	26.63	122	82	0.6	11	TN	0	1	5	0.294117647058824	803
4	96.09090909	182.88	28.7309427	101.092	29.64	123	87	0.5	11	TN	0	1	6	0	803
5	95.63636364	182.88	28.59503474	NA	29.43	122	84	0.2	11	TN	0	1	7	0	803
6	95.45454545	182.88	28.54067156	95.504	29.35	148	92	0.4	11	TN	0	1	8	0	803
7	95.81818182	182.88	28.64939793	96.012	29.52	129	89	0	11	TN	0	1	9	0	803
8	94.27272727	182.88	28.18731086	93.472	27.72	116	81	0.2	11	TN	0	1	10	0	803
9	95.81818182	182.88	28.64939793	92.71	29.52	121	84	0	11	TN	0	1	11	0	803
10	93.45454545	182.88	27.94267653	92.456	25.17	116	81	NA	11	TN	0	1	12	0	803
11	94.63636364	182.88	28.29603723	91.948	28.98	129	86	0.1	11	TN	0	1	13	0	803
12	92.63636364	182.88	27.69804221	91.44	28.03	129	86	0.1	11	TN	0	1	14	0	803
0	84	157.48	33.87103548	101.6	45.63	110	71	0.1	11	TN	1	0	2	4.95772058823529	116
1	82.77272727	157.48	33.37616646	101.6	36.2	103	62	0.2	11	TN	1	0	3	1.31709558823529	116
2	82.09090909	157.48	33.10123922	101.092	36.5	137	76	0.1	11	TN	1	0	4	0.588235294117647	116
3	82	157.48	33.06458226	100.838	NA	105	64	0.2	11	TN	1	0	5	0.588235294117647	116
4	80.86363636	157.48	32.6063702	100.076	36.1	117	62	0.2	11	TN	1	0	6	0.588235294117647	116
5	80.27272727	157.48	32.36809993	99.314	35.8	104	61	0.1	11	TN	1	0	7	0.588235294117647	116
6	79.18181818	157.48	31.92821635	99.06	35.5	108	68	0.4	11	TN	1	0	8	0.588235294117647	116
7	78.86363636	157.48	31.79991697	98.044	35.4	119	67	NA	11	TN	1	0	9	0.588235294117647	116
8	77.63636364	157.48	31.30504795	96.774	41.83	116	70	0.1	11	TN	1	0	10	0.588235294117647	116
9	77.54545455	157.48	31.26839098	NA	44.74	116	74	0.1	11	TN	1	0	11	0.588235294117647	116
10	77.36363636	157.48	31.19507705	94.996	43.18	118	61	0.1	11	TN	1	0	12	0.588235294117647	116
11	76.27272727	157.48	30.75519347	94.488	44.28	113	67	0.2	11	TN	1	0	13	0.588235294117647	116
12	75.63636364	157.48	30.49859472	93.98	42.06	127	71	0.2	11	TN	1	0	14	0.588235294117647	116
0	101.0909091	182.88	30.22593026	116.84	33.4	122	60	0.1	11	TN	1	1	2	3.43663245861657	184
1	98.72727273	182.88	29.51920887	115.824	32.45	144	68	0.4	11	TN	1	1	3	2.21468421619925	184
2	97.27272727	182.88	29.0843034	110.236	31.85	126	57	0.1	11	TN	1	1	4	1.71619021441865	184
3	96.72727273	182.88	28.92121385	109.22	31.62	125	60	0.2	11	TN	1	1	5	1.5900044228101	184
4	95.90909091	182.88	28.67657952	108.712	31.27	121	59	0.2	11	TN	1	1	6	1.46320044605248	184
5	95.45454545	182.88	28.54067156	105.664	31.07	118	60	0.2	11	TN	1	1	7	1.46456582634425	184
6	94.90909091	182.88	28.37758201	104.394	30.83	122	56	0.2	11	TN	1	1	8	1.46622154608693	184
7	93.90909091	182.88	28.0785845	103.632	30.39	112	55	3	11	TN	1	1	9	1.46930698707079	184
8	93.72727273	182.88	28.02422131	101.854	30.31	118	54	0.3	11	TN	1	1	10	1.46987504991444	184
9	93.09090909	182.88	27.83395017	101.6	30.2	116	53	0.2	11	TN	1	1	11	1.47188074448818	184
10	93	182.88	27.80676858	101.6	29.98	114	55	0.1	11	TN	1	1	12	1.47216951296648	184
11	92.27272727	182.88	27.58931584	101.092	29.64	110	50	NA	11	TN	1	1	13	1.47450014489435	184
12	91.27272727	182.88	27.29031833	100.838	29.17	116	54	0.2	11	TN	1	1	14	1.47776540896143	184
